# Supplementary material for: HOTAIRM1 regulates neuronal differentiation by modulating NEUROGENIN 2 and the downstream neurogenic cascade
Source: Cell Death Dis. 2020 Jul 13;11(7):527. doi: 10.1038/s41419-020-02738-w (PMC7359305; doi:10.1038/s41419-020-02738-w)
Supplement: Supplementary file 11 — Supplementary table s1 [file 41419_2020_2738_MOESM11_ESM.xlsx]

## Sheet: Sheet1
Table S1: List of LNA GapmeRs and siRNAs used in this study
LNA GapmeRs
Name	Sequence
GapmeR1	GCATTAAGTTAGAAGG
GapmeR2	GGACTATGGCTGGTT
gapCTRL	AACACGTCTATACGC
siRNAs
Name	Sequence
siRNA1	GGAGACUGGUAGCUUAUUA
siRNA2	AAUCUUAGACUGUCCAAUU
siHNRNPK	AATCTGATGCTGTGGAATGCT
siFUS	GAGTGGAGGTTATGGTCAA
siCTRL	AllStars Negative Control siRNAs - Cat. No 1027281 Qiagen
