# Supplementary material for: HOTAIRM1 regulates neuronal differentiation by modulating NEUROGENIN 2 and the downstream neurogenic cascade
Source: Cell Death Dis. 2020 Jul 13;11(7):527. doi: 10.1038/s41419-020-02738-w (PMC7359305; doi:10.1038/s41419-020-02738-w)
Supplement: Supplementary file 12 — Supplementary table s2 [file 41419_2020_2738_MOESM12_ESM.xlsx]

## Sheet: Sheet1
Table S2: List of primers used in this study
Name	Sequence (5'-3')
EX1FW1	GATTTGGAGTGCTGGAGCGA
EX3REV1	TTTCAAACACCCACATTTCAACC
EX2FW1	GTTTGCCGGCTTCCGCAG
EX1FW2	TCAATGAAAGATGAACTGGCG
EX2REV1	CTCGCCCCTTCCTCCGCTAAATC
EX1/3FW	GAACTGGCGAGAGGTCTGTT
EX3REV2	CCCCATAAATCCCTCCACAT
GAPDH_FW	CACCATCTTCCAGGAGTGAG
GAPDH_REV	CCTTCTCCATGGTGGTGAAGAC
preGAPDH_FW	CTGGGGGTAAGGAGATGCTG
preGAPDH_REV	TTACCAGAGTTAAAAGCAGCCC
NGN2_FW	AAGACCCGTAGACTGAAGGC
NGN2_REV	GGTGAGTGCCCAGATGTAGT
ND1_FW	ACGACCTCGAAACCATGAAC
ND1_REV	CTTCCAGGTCCTCATCTTCG
NMYC_FW	GAGAGGACACCCTGAGCGATTCA
NMYC_REV	ATGTGGTGACAGCCTTGGTGTTGG
VGF_FW	TCTCGCGTCGTGACACCAGCTGT
VGF_REV	GCTACCGGCTCTTTATGCTCAG
LAMC1_FW	CTGTTACTAGCCTCCTCAGCA
LAMC1_REV	AGGGTGCCTTCAATCTCGTT
ASCL1_FW	GGAGCTTCTCGACTTCACCA
ASCL1_REV	CACTGACAAGAAAGCACTAAAGA
FUS_FW	TCAGCTAAAGCAGCTATTGACTGG
FUS_REV	GCCACCACCCCGATTAAAGTCTGC
HNRNPK_FW	GTAACGGTCTCCAGGTCTCC
HNRNPK_FW	CTTCCTCTTCCTCCACCACC
preHM1_FW	TGTTCCTGCAATTGATCTCTTTG
preHM1_REV	CTCCTGGATGCGATTCGTC
HOTAIR_FW	GGTCCTCCATTTCAGCCTTT
HOTAIR_REV	GAAGGAGGGGCGTCTTTATT
PAX6_FW	ATGTGTGAGTAAAATTCTGGGCA
PAX6_REV	GCTTACAACTTCTGGAGTCGCTA
HB9_FW	GAGACCCAGGTGAAGATTTG
HB9_REV	CCTTCTGTTTCTCCGCTTCC
ISLET1_FW	TACAAAGTTACCAGCCACC
ISLET1_REV	GGAAGTTGAGAGGACATTGA
NANOG_FW	CCAAATTCTCCTGCCAGTGAC
NANOG_REV	CACGTGGTTTCCAAACAAGAAA
CHAT_FW	CTCAGCTACAAGGCCCTGCT
CHAT_REV	ACCAGCGTGTCCTGGGTATG
OLIG2 FW	GACAAGCTAGGAGGCAGTGG
OLIG2 REV	CGGCTCTGTCATTTGCTTCT
ATP5O_FW	ACTCGGGTTTGACCTACAGC
ATP5O_REV	GGTACTGAAGCATCGCACCT
pNGN2_400up_FW	CCTCGCGACCTCCATTCATT
pNGN2_400up_REV	CCGCCGCTGTCCATTGTG
pNGN2_1600up_FW	CCCCGTCTTTGGAATACAGC
pNGN2_1600up_REV	CGTCCCTTGAGATCCCCTTT
pHPRT1_2000up_FW	GGGAAGCTGAGGCAGGAGAA
pHPRT1_2000up_REV	GTCTCGCTCTGCTGCTCTGC
