# Supplementary material for: HOTAIRM1 regulates neuronal differentiation by modulating NEUROGENIN 2 and the downstream neurogenic cascade
Source: Cell Death Dis. 2020 Jul 13;11(7):527. doi: 10.1038/s41419-020-02738-w (PMC7359305; doi:10.1038/s41419-020-02738-w)
Supplement: Supplementary file 13 — Supplementary dataset 1 [file 41419_2020_2738_MOESM13_ESM.xlsx]

## Sheet: Data
	HOTAIRM1			NEUROG2
D0		8.3e-06	2.1e-05		6.49e-05	9.92e-05
D2	0.320067	0.282112		0.185138	0.0195437	0.0665788
D4	0.344555	0.265179		0.246063	0.123907	0.202282
D6	0.261789	0.0631058	0.244101	0.574036	0.56317
D9	0.347412	0.0909855	0.20483	1	1	1
D12	1	1	1	0.591527	0.675801	0.312437
D16		0.0239952			0.000587038

## Sheet: ANOVA 2-way results
Table Analyzed	Fig. 1A
Two-way ANOVA	Ordinary
Alpha	0.05
Source of Variation	% of total variation	P value	P value summary	Significant?
Interaction	36.64	1.06e-08	***	Yes
Row Factor	56.98	2e-10	***	Yes
Column Factor	0.4292	0.163513	ns	No
ANOVA table	SS (Type III)	DF	MS	F (DFn, DFd)	P value
Interaction	1.47	6	0.245	F (6, 19) = 29.89	P=0.0000000106
Row Factor	2.286	6	0.3809	F (6, 19) = 46.49	P=0.0000000002
Column Factor	0.01722	1	0.01722	F (1, 19) = 2.101	P=0.1635128454
Residual	0.1557	19	0.008194
Difference between column means
Predicted (LS) mean of HM1	0.2906
Predicted (LS) mean of NGN2	0.3396
Difference between predicted means	-0.049
SE of difference	0.0338
95% CI of difference	-0.1198 to 0.02176
Data summary
Number of columns (Column Factor)	2
Number of rows (Row Factor)	7
Number of values	33

## Sheet: Tukey's post-hoc results
Number of families	1
Number of comparisons per family	91
Alpha	0.05
Tukey's multiple comparisons test	Predicted (LS) mean diff.	95.00% CI of diff.	Significant?	Summary	Adjusted P Value
D0:HM1 vs. D0:NGN2	-6.74e-05	-0.3451 to 0.3450	No	ns	>0.9999999999
D0:HM1 vs. D2:HM1	-0.3011	-0.6462 to 0.04400	No	ns	0.12531
D0:HM1 vs. D2:NGN2	-0.09041	-0.4054 to 0.2246	No	ns	0.996186
D0:HM1 vs. D4:HM1	-0.3049	-0.6499 to 0.04023	No	ns	0.1162
D0:HM1 vs. D4:NGN2	-0.1907	-0.5057 to 0.1243	No	ns	0.567791
D0:HM1 vs. D6:HM1	-0.1897	-0.5047 to 0.1254	No	ns	0.575772
D0:HM1 vs. D6:NGN2	-0.5686	-0.9137 to -0.2235	Yes	***	0.000311913
D0:HM1 vs. D9:HM1	-0.2144	-0.5294 to 0.1006	No	ns	0.401929
D0:HM1 vs. D9:NGN2	-1	-1.315 to -0.6850	Yes	***	1.64e-08
D0:HM1 vs. D12:HM1	-1	-1.315 to -0.6850	Yes	***	1.64e-08
D0:HM1 vs. D12:NGN2	-0.5266	-0.8416 to -0.2116	Yes	***	0.000259715
D0:HM1 vs. D16:HM1	-0.02398	-0.4466 to 0.3987	No	ns	>0.9999999999
D0:HM1 vs. D16:NGN2	-0.0005724	-0.4232 to 0.4221	No	ns	>0.9999999999
D0:NGN2 vs. D2:HM1	-0.301	-0.6461 to 0.04407	No	ns	0.125478
D0:NGN2 vs. D2:NGN2	-0.09034	-0.4054 to 0.2247	No	ns	0.996212
D0:NGN2 vs. D4:HM1	-0.3048	-0.6499 to 0.04029	No	ns	0.116357
D0:NGN2 vs. D4:NGN2	-0.1907	-0.5057 to 0.1243	No	ns	0.568286
D0:NGN2 vs. D6:HM1	-0.1896	-0.5046 to 0.1254	No	ns	0.576268
D0:NGN2 vs. D6:NGN2	-0.5685	-0.9136 to -0.2234	Yes	***	0.000312382
D0:NGN2 vs. D9:HM1	-0.2143	-0.5293 to 0.1007	No	ns	0.402367
D0:NGN2 vs. D9:NGN2	-0.9999	-1.315 to -0.6849	Yes	***	1.65e-08
D0:NGN2 vs. D12:HM1	-0.9999	-1.315 to -0.6849	Yes	***	1.65e-08
D0:NGN2 vs. D12:NGN2	-0.5265	-0.8415 to -0.2115	Yes	***	0.000260141
D0:NGN2 vs. D16:HM1	-0.02391	-0.4465 to 0.3987	No	ns	>0.9999999999
D0:NGN2 vs. D16:NGN2	-0.000505	-0.4231 to 0.4221	No	ns	>0.9999999999
D2:HM1 vs. D2:NGN2	0.2107	-0.1043 to 0.5257	No	ns	0.426511
D2:HM1 vs. D4:HM1	-0.003777	-0.3489 to 0.3413	No	ns	>0.9999999999
D2:HM1 vs. D4:NGN2	0.1103	-0.2047 to 0.4254	No	ns	0.979363
D2:HM1 vs. D6:HM1	0.1114	-0.2036 to 0.4264	No	ns	0.977736
D2:HM1 vs. D6:NGN2	-0.2675	-0.6126 to 0.07757	No	ns	0.23599
D2:HM1 vs. D9:HM1	0.08668	-0.2283 to 0.4017	No	ns	0.997416
D2:HM1 vs. D9:NGN2	-0.6989	-1.014 to -0.3839	Yes	***	5.032e-06
D2:HM1 vs. D12:HM1	-0.6989	-1.014 to -0.3839	Yes	***	5.032e-06
D2:HM1 vs. D12:NGN2	-0.2255	-0.5405 to 0.08951	No	ns	0.333385
D2:HM1 vs. D16:HM1	0.2771	-0.1455 to 0.6997	No	ns	0.454619
D2:HM1 vs. D16:NGN2	0.3005	-0.1221 to 0.7231	No	ns	0.342303
D2:NGN2 vs. D4:HM1	-0.2144	-0.5295 to 0.1006	No	ns	0.40159
D2:NGN2 vs. D4:NGN2	-0.1003	-0.3821 to 0.1814	No	ns	0.976561
D2:NGN2 vs. D6:HM1	-0.09925	-0.3810 to 0.1825	No	ns	0.978444
D2:NGN2 vs. D6:NGN2	-0.4782	-0.7932 to -0.1632	Yes	***	0.000854055
D2:NGN2 vs. D9:HM1	-0.124	-0.4057 to 0.1578	No	ns	0.900409
D2:NGN2 vs. D9:NGN2	-0.9096	-1.191 to -0.6278	Yes	***	1.24e-08
D2:NGN2 vs. D12:HM1	-0.9096	-1.191 to -0.6278	Yes	***	1.24e-08
D2:NGN2 vs. D12:NGN2	-0.4362	-0.7179 to -0.1544	Yes	***	0.000675091
D2:NGN2 vs. D16:HM1	0.06642	-0.3320 to 0.4649	No	ns	0.999987
D2:NGN2 vs. D16:NGN2	0.08983	-0.3086 to 0.4883	No	ns	0.999641
D4:HM1 vs. D4:NGN2	0.1141	-0.2009 to 0.4291	No	ns	0.973294
D4:HM1 vs. D6:HM1	0.1152	-0.1998 to 0.4302	No	ns	0.97133
D4:HM1 vs. D6:NGN2	-0.2637	-0.6088 to 0.08134	No	ns	0.252171
D4:HM1 vs. D9:HM1	0.09046	-0.2246 to 0.4055	No	ns	0.996166
D4:HM1 vs. D9:NGN2	-0.6951	-1.010 to -0.3801	Yes	***	5.4564e-06
D4:HM1 vs. D12:HM1	-0.6951	-1.010 to -0.3801	Yes	***	5.4564e-06
D4:HM1 vs. D12:NGN2	-0.2217	-0.5367 to 0.09329	No	ns	0.355855
D4:HM1 vs. D16:HM1	0.2809	-0.1418 to 0.7035	No	ns	0.435396
D4:HM1 vs. D16:NGN2	0.3043	-0.1184 to 0.7269	No	ns	0.325874
D4:NGN2 vs. D6:HM1	0.001085	-0.2807 to 0.2828	No	ns	>0.9999999999
D4:NGN2 vs. D6:NGN2	-0.3779	-0.6929 to -0.06284	Yes	*	0.0106639
D4:NGN2 vs. D9:HM1	-0.02366	-0.3054 to 0.2581	No	ns	1
D4:NGN2 vs. D9:NGN2	-0.8092	-1.091 to -0.5275	Yes	***	8.7e-08
D4:NGN2 vs. D12:HM1	-0.8092	-1.091 to -0.5275	Yes	***	8.7e-08
D4:NGN2 vs. D12:NGN2	-0.3358	-0.6176 to -0.05408	Yes	*	0.011319
D4:NGN2 vs. D16:HM1	0.1668	-0.2317 to 0.5652	No	ns	0.926987
D4:NGN2 vs. D16:NGN2	0.1902	-0.2083 to 0.5886	No	ns	0.842844
D6:HM1 vs. D6:NGN2	-0.3789	-0.6940 to -0.06393	Yes	*	0.010377
D6:HM1 vs. D9:HM1	-0.02474	-0.3065 to 0.2570	No	ns	1
D6:HM1 vs. D9:NGN2	-0.8103	-1.092 to -0.5286	Yes	***	8.51e-08
D6:HM1 vs. D12:HM1	-0.8103	-1.092 to -0.5286	Yes	***	8.51e-08
D6:HM1 vs. D12:NGN2	-0.3369	-0.6187 to -0.05517	Yes	*	0.0109794
D6:HM1 vs. D16:HM1	0.1657	-0.2328 to 0.5641	No	ns	0.929982
D6:HM1 vs. D16:NGN2	0.1891	-0.2094 to 0.5875	No	ns	0.847541
D6:NGN2 vs. D9:HM1	0.3542	0.03918 to 0.6692	Yes	*	0.0192564
D6:NGN2 vs. D9:NGN2	-0.4314	-0.7464 to -0.1164	Yes	**	0.00276167
D6:NGN2 vs. D12:HM1	-0.4314	-0.7464 to -0.1164	Yes	**	0.00276167
D6:NGN2 vs. D12:NGN2	0.04201	-0.2730 to 0.3570	No	ns	0.999999
D6:NGN2 vs. D16:HM1	0.5446	0.1220 to 0.9672	Yes	**	0.00525484
D6:NGN2 vs. D16:NGN2	0.568	0.1454 to 0.9906	Yes	**	0.00338162
D9:HM1 vs. D9:NGN2	-0.7856	-1.067 to -0.5038	Yes	***	1.413e-07
D9:HM1 vs. D12:HM1	-0.7856	-1.067 to -0.5038	Yes	***	1.413e-07
D9:HM1 vs. D12:NGN2	-0.3122	-0.5939 to -0.03042	Yes	*	0.0218846
D9:HM1 vs. D16:HM1	0.1904	-0.2080 to 0.5889	No	ns	0.841752
D9:HM1 vs. D16:NGN2	0.2138	-0.1846 to 0.6123	No	ns	0.725107
D9:NGN2 vs. D12:HM1	0	-0.2818 to 0.2818	No	ns	>0.9999999999
D9:NGN2 vs. D12:NGN2	0.4734	0.1917 to 0.7552	Yes	***	0.00024315
D9:NGN2 vs. D16:HM1	0.976	0.5775 to 1.374	Yes	***	1.1106e-06
D9:NGN2 vs. D16:NGN2	0.9994	0.6010 to 1.398	Yes	***	7.667e-07
D12:HM1 vs. D12:NGN2	0.4734	0.1917 to 0.7552	Yes	***	0.00024315
D12:HM1 vs. D16:HM1	0.976	0.5775 to 1.374	Yes	***	1.1106e-06
D12:HM1 vs. D16:NGN2	0.9994	0.6010 to 1.398	Yes	***	7.667e-07
D12:NGN2 vs. D16:HM1	0.5026	0.1041 to 0.9011	Yes	**	0.00652817
D12:NGN2 vs. D16:NGN2	0.526	0.1275 to 0.9245	Yes	**	0.00409049
D16:HM1 vs. D16:NGN2	0.02341	-0.4646 to 0.5114	No	ns	>0.9999999999
Test details	Predicted (LS) mean 1	Predicted (LS) mean 2	Predicted (LS) mean diff.	SE of diff.	N1	N2	q	DF
D0:HM1 vs. D0:NGN2	1.465e-05	8.205e-05	-6.74e-05	0.09052	2	2	0.001053	19
D0:HM1 vs. D2:HM1	1.465e-05	0.3011	-0.3011	0.09052	2	2	4.704	19
D0:HM1 vs. D2:NGN2	1.465e-05	0.09042	-0.09041	0.08264	2	3	1.547	19
D0:HM1 vs. D4:HM1	1.465e-05	0.3049	-0.3049	0.09052	2	2	4.763	19
D0:HM1 vs. D4:NGN2	1.465e-05	0.1908	-0.1907	0.08264	2	3	3.264	19
D0:HM1 vs. D6:HM1	1.465e-05	0.1897	-0.1897	0.08264	2	3	3.246	19
D0:HM1 vs. D6:NGN2	1.465e-05	0.5686	-0.5686	0.09052	2	2	8.883	19
D0:HM1 vs. D9:HM1	1.465e-05	0.2144	-0.2144	0.08264	2	3	3.669	19
D0:HM1 vs. D9:NGN2	1.465e-05	1	-1	0.08264	2	3	17.11	19
D0:HM1 vs. D12:HM1	1.465e-05	1	-1	0.08264	2	3	17.11	19
D0:HM1 vs. D12:NGN2	1.465e-05	0.5266	-0.5266	0.08264	2	3	9.012	19
D0:HM1 vs. D16:HM1	1.465e-05	0.024	-0.02398	0.1109	2	1	0.3059	19
D0:HM1 vs. D16:NGN2	1.465e-05	0.000587	-0.0005724	0.1109	2	1	0.007301	19
D0:NGN2 vs. D2:HM1	8.205e-05	0.3011	-0.301	0.09052	2	2	4.703	19
D0:NGN2 vs. D2:NGN2	8.205e-05	0.09042	-0.09034	0.08264	2	3	1.546	19
D0:NGN2 vs. D4:HM1	8.205e-05	0.3049	-0.3048	0.09052	2	2	4.762	19
D0:NGN2 vs. D4:NGN2	8.205e-05	0.1908	-0.1907	0.08264	2	3	3.263	19
D0:NGN2 vs. D6:HM1	8.205e-05	0.1897	-0.1896	0.08264	2	3	3.244	19
D0:NGN2 vs. D6:NGN2	8.205e-05	0.5686	-0.5685	0.09052	2	2	8.882	19
D0:NGN2 vs. D9:HM1	8.205e-05	0.2144	-0.2143	0.08264	2	3	3.668	19
D0:NGN2 vs. D9:NGN2	8.205e-05	1	-0.9999	0.08264	2	3	17.11	19
D0:NGN2 vs. D12:HM1	8.205e-05	1	-0.9999	0.08264	2	3	17.11	19
D0:NGN2 vs. D12:NGN2	8.205e-05	0.5266	-0.5265	0.08264	2	3	9.011	19
D0:NGN2 vs. D16:HM1	8.205e-05	0.024	-0.02391	0.1109	2	1	0.305	19
D0:NGN2 vs. D16:NGN2	8.205e-05	0.000587	-0.000505	0.1109	2	1	0.006442	19
D2:HM1 vs. D2:NGN2	0.3011	0.09042	0.2107	0.08264	2	3	3.605	19
D2:HM1 vs. D4:HM1	0.3011	0.3049	-0.003777	0.09052	2	2	0.05901	19
D2:HM1 vs. D4:NGN2	0.3011	0.1908	0.1103	0.08264	2	3	1.888	19
D2:HM1 vs. D6:HM1	0.3011	0.1897	0.1114	0.08264	2	3	1.907	19
D2:HM1 vs. D6:NGN2	0.3011	0.5686	-0.2675	0.09052	2	2	4.179	19
D2:HM1 vs. D9:HM1	0.3011	0.2144	0.08668	0.08264	2	3	1.483	19
D2:HM1 vs. D9:NGN2	0.3011	1	-0.6989	0.08264	2	3	11.96	19
D2:HM1 vs. D12:HM1	0.3011	1	-0.6989	0.08264	2	3	11.96	19
D2:HM1 vs. D12:NGN2	0.3011	0.5266	-0.2255	0.08264	2	3	3.859	19
D2:HM1 vs. D16:HM1	0.3011	0.024	0.2771	0.1109	2	1	3.535	19
D2:HM1 vs. D16:NGN2	0.3011	0.000587	0.3005	0.1109	2	1	3.833	19
D2:NGN2 vs. D4:HM1	0.09042	0.3049	-0.2144	0.08264	3	2	3.67	19
D2:NGN2 vs. D4:NGN2	0.09042	0.1908	-0.1003	0.07391	3	3	1.92	19
D2:NGN2 vs. D6:HM1	0.09042	0.1897	-0.09925	0.07391	3	3	1.899	19
D2:NGN2 vs. D6:NGN2	0.09042	0.5686	-0.4782	0.08264	3	2	8.184	19
D2:NGN2 vs. D9:HM1	0.09042	0.2144	-0.124	0.07391	3	3	2.372	19
D2:NGN2 vs. D9:NGN2	0.09042	1	-0.9096	0.07391	3	3	17.4	19
D2:NGN2 vs. D12:HM1	0.09042	1	-0.9096	0.07391	3	3	17.4	19
D2:NGN2 vs. D12:NGN2	0.09042	0.5266	-0.4362	0.07391	3	3	8.346	19
D2:NGN2 vs. D16:HM1	0.09042	0.024	0.06642	0.1045	3	1	0.8987	19
D2:NGN2 vs. D16:NGN2	0.09042	0.000587	0.08983	0.1045	3	1	1.215	19
D4:HM1 vs. D4:NGN2	0.3049	0.1908	0.1141	0.08264	2	3	1.953	19
D4:HM1 vs. D6:HM1	0.3049	0.1897	0.1152	0.08264	2	3	1.972	19
D4:HM1 vs. D6:NGN2	0.3049	0.5686	-0.2637	0.09052	2	2	4.12	19
D4:HM1 vs. D9:HM1	0.3049	0.2144	0.09046	0.08264	2	3	1.548	19
D4:HM1 vs. D9:NGN2	0.3049	1	-0.6951	0.08264	2	3	11.9	19
D4:HM1 vs. D12:HM1	0.3049	1	-0.6951	0.08264	2	3	11.9	19
D4:HM1 vs. D12:NGN2	0.3049	0.5266	-0.2217	0.08264	2	3	3.795	19
D4:HM1 vs. D16:HM1	0.3049	0.024	0.2809	0.1109	2	1	3.583	19
D4:HM1 vs. D16:NGN2	0.3049	0.000587	0.3043	0.1109	2	1	3.881	19
D4:NGN2 vs. D6:HM1	0.1908	0.1897	0.001085	0.07391	3	3	0.02077	19
D4:NGN2 vs. D6:NGN2	0.1908	0.5686	-0.3779	0.08264	3	2	6.467	19
D4:NGN2 vs. D9:HM1	0.1908	0.2144	-0.02366	0.07391	3	3	0.4527	19
D4:NGN2 vs. D9:NGN2	0.1908	1	-0.8092	0.07391	3	3	15.48	19
D4:NGN2 vs. D12:HM1	0.1908	1	-0.8092	0.07391	3	3	15.48	19
D4:NGN2 vs. D12:NGN2	0.1908	0.5266	-0.3358	0.07391	3	3	6.426	19
D4:NGN2 vs. D16:HM1	0.1908	0.024	0.1668	0.1045	3	1	2.256	19
D4:NGN2 vs. D16:NGN2	0.1908	0.000587	0.1902	0.1045	3	1	2.573	19
D6:HM1 vs. D6:NGN2	0.1897	0.5686	-0.3789	0.08264	3	2	6.485	19
D6:HM1 vs. D9:HM1	0.1897	0.2144	-0.02474	0.07391	3	3	0.4734	19
D6:HM1 vs. D9:NGN2	0.1897	1	-0.8103	0.07391	3	3	15.5	19
D6:HM1 vs. D12:HM1	0.1897	1	-0.8103	0.07391	3	3	15.5	19
D6:HM1 vs. D12:NGN2	0.1897	0.5266	-0.3369	0.07391	3	3	6.447	19
D6:HM1 vs. D16:HM1	0.1897	0.024	0.1657	0.1045	3	1	2.241	19
D6:HM1 vs. D16:NGN2	0.1897	0.000587	0.1891	0.1045	3	1	2.558	19
D6:NGN2 vs. D9:HM1	0.5686	0.2144	0.3542	0.08264	2	3	6.062	19
D6:NGN2 vs. D9:NGN2	0.5686	1	-0.4314	0.08264	2	3	7.383	19
D6:NGN2 vs. D12:HM1	0.5686	1	-0.4314	0.08264	2	3	7.383	19
D6:NGN2 vs. D12:NGN2	0.5686	0.5266	0.04201	0.08264	2	3	0.719	19
D6:NGN2 vs. D16:HM1	0.5686	0.024	0.5446	0.1109	2	1	6.947	19
D6:NGN2 vs. D16:NGN2	0.5686	0.000587	0.568	0.1109	2	1	7.246	19
D9:HM1 vs. D9:NGN2	0.2144	1	-0.7856	0.07391	3	3	15.03	19
D9:HM1 vs. D12:HM1	0.2144	1	-0.7856	0.07391	3	3	15.03	19
D9:HM1 vs. D12:NGN2	0.2144	0.5266	-0.3122	0.07391	3	3	5.973	19
D9:HM1 vs. D16:HM1	0.2144	0.024	0.1904	0.1045	3	1	2.576	19
D9:HM1 vs. D16:NGN2	0.2144	0.000587	0.2138	0.1045	3	1	2.893	19
D9:NGN2 vs. D12:HM1	1	1	0	0.07391	3	3	0	19
D9:NGN2 vs. D12:NGN2	1	0.5266	0.4734	0.07391	3	3	9.058	19
D9:NGN2 vs. D16:HM1	1	0.024	0.976	0.1045	3	1	13.21	19
D9:NGN2 vs. D16:NGN2	1	0.000587	0.9994	0.1045	3	1	13.52	19
D12:HM1 vs. D12:NGN2	1	0.5266	0.4734	0.07391	3	3	9.058	19
D12:HM1 vs. D16:HM1	1	0.024	0.976	0.1045	3	1	13.21	19
D12:HM1 vs. D16:NGN2	1	0.000587	0.9994	0.1045	3	1	13.52	19
D12:NGN2 vs. D16:HM1	0.5266	0.024	0.5026	0.1045	3	1	6.8	19
D12:NGN2 vs. D16:NGN2	0.5266	0.000587	0.526	0.1045	3	1	7.117	19
D16:HM1 vs. D16:NGN2	0.024	0.000587	0.02341	0.128	1	1	0.2586	19
