# Supplementary material for: HOTAIRM1 regulates neuronal differentiation by modulating NEUROGENIN 2 and the downstream neurogenic cascade
Source: Cell Death Dis. 2020 Jul 13;11(7):527. doi: 10.1038/s41419-020-02738-w (PMC7359305; doi:10.1038/s41419-020-02738-w)
Supplement: Supplementary file 14 — Supplementary dataset 2 [file 41419_2020_2738_MOESM14_ESM.xlsx]

## Sheet: Dataset 2
Protein	Uniprot_Gene	NSAF_HM1	NSAF_U1	observed_HM1	catRAPID_score_HM1	observed_U1	catRAPID_score_U1	catRapid_score_(HM1-U1)
P61978	HNRPK_HUMAN	0.297464	0.524551	1	2.37	1	1.23	1.14
P35637	FUS_HUMAN	0.0300896	0.40391	1	2.59	1	1.47	1.12
P26599	PTBP1_HUMAN	0	0.0979714	0	2.53	1	1.45	1.08
Q15366	PCBP2_HUMAN	0	0.142612	0	2.44	1	1.5	0.94
P09651	ROA1_HUMAN	0.210393	0.466675	1	2.36	1	1.45	0.91
P84103	SRSF3_HUMAN	0.215945	0.396767	1	2.35	1	1.46	0.89
Q13148	TADBP_HUMAN	0	0.16757	0	2.49	1	1.6	0.89
P31943	HNRH1_HUMAN	0.131458	0.550465	1	2.38	1	1.49	0.89
P55795	HNRH2_HUMAN	0.0788751	0.290115	1	2.38	1	1.49	0.89
Q15365	PCBP1_HUMAN	0	0.231434	0	2.57	1	1.71	0.86
Q13243	SRSF5_HUMAN	0	0.159342	0	2.39	1	1.55	0.84
P31483	TIA1_HUMAN	0	0.157487	0	2.5	1	1.67	0.83
Q07955	SRSF1_HUMAN	0.14246	0.560651	1	2.25	1	1.44	0.81
P52597	HNRPF_HUMAN	0.0756451	0.375906	1	2.34	1	1.53	0.81
Q13247	SRSF6_HUMAN	0	0.0882777	0	2.4	1	1.63	0.77
Q9BWF3	RBM4_HUMAN	0	0.107278	0	2.38	1	1.61	0.77
Q16629	SRSF7_HUMAN	0.148431	0.309469	1	2.3	1	1.54	0.76
Q13595	TRA2A_HUMAN	0	0.0617239	0	2.42	1	1.68	0.74
P31942	HNRH3_HUMAN	0	0.388566	0	2.36	1	1.63	0.73
P62995	TRA2B_HUMAN	0	0.105294	0	2.23	1	1.53	0.7
O75494	SRS10_HUMAN	0	0.0993619	0	2.22	1	1.53	0.69
Q15717	ELAV1_HUMAN	0	0.531924	0	2.28	1	1.66	0.62
P23246	SFPQ_HUMAN	0.0889304	0.257552	1	2.63	1	2.16	0.47
P19338	NUCL_HUMAN	0.105306	0.171102	1	1.62	1	1.26	0.36
P13010	XRCC5_HUMAN	0.03237	0.029567	1	1.09	1	0.75	0.34
Q92945	FUBP2_HUMAN	0.04981	1.25019	1	1.62	1	1.28	0.34
Q5BKZ1	ZN326_HUMAN	0	0.126983	0	1.66	1	1.35	0.31
P02788	TRFL_HUMAN	0.249396	0.0854218	1	1.13	1	0.85	0.28
Q8N684	CPSF7_HUMAN	0	0.0552714	0	1.54	1	1.31	0.23
P14866	HNRPL_HUMAN	0.0864101	0.434696	1	1.63	1	1.42	0.21
Q96PK6	RBM14_HUMAN	0	0.123383	0	1.53	1	1.32	0.21
P10809	CH60_HUMAN	0.294992	0.0303772	1	1.03	1	0.86	0.17
Q9UHX1	PUF60_HUMAN	0	0.0620026	0	1.67	1	1.52	0.15
Q01844	EWS_HUMAN	0	0.0661527	0	1.29	1	1.16	0.13
P14923	PLAK_HUMAN	0.591107	0.442405	1	1.5	1	1.37	0.13
P52272	HNRPM_HUMAN	0.0861284	0.302837	1	1.65	1	1.53	0.12
Q15637	SF01_HUMAN	0	0.135653	0	1.46	1	1.37	0.09
Q8WXF1	PSPC1_HUMAN	0	0.0496941	0	1.59	1	1.51	0.08
Q92841	DDX17_HUMAN	0.0431839	0.214144	1	1.31	1	1.27	0.04
P50995	ANX11_HUMAN	0.0233762	0.0427728	1	0.74	1	0.72	0.02
Q9H1E1	RNAS7_HUMAN	0.126673	0.111578	1	0.89	1	0.9	-0.01
P26368	U2AF2_HUMAN	0	0.054896	0	1.45	1	1.46	-0.01
Q15233	NONO_HUMAN	0.0250636	0.19345	1	1.54	1	1.57	-0.03
Q96I24	FUBP3_HUMAN	0.0343987	0.348896	1	1.34	1	1.38	-0.04
Q5T749	KPRP_HUMAN	0.597921	0.404824	1	0.79	1	0.84	-0.05
P98179	RBM3_HUMAN	0	0.220761	0	1.4	1	1.46	-0.06
P39023	RL3_HUMAN	0.0292927	0.0537049	1	1.29	1	1.37	-0.08
P36578	RL4_HUMAN	0.101571	0	1	1.14	0	1.22	-0.08
Q92804	RBP56_HUMAN	0.026735	0.256266	1	1.36	1	1.45	-0.09
Q96EP5	DAZP1_HUMAN	0	0.0855339	0	1.36	1	1.46	-0.1
P17844	DDX5_HUMAN	0.0514104	0.211725	1	1.4	1	1.5	-0.1
Q96AE4	FUBP1_HUMAN	0.0305529	0.383768	1	1.27	1	1.37	-0.1
P08621	RU17_HUMAN	0	2.35273	0	1.37	1	1.48	-0.11
P38159	RBMX_HUMAN	0.120767	0.399621	1	1.45	1	1.56	-0.11
Q14103	HNRPD_HUMAN	0.0995115	0.341928	1	1.43	1	1.54	-0.11
Q14011	CIRBP_HUMAN	0	0.151354	0	1.43	1	1.54	-0.11
P30050	RL12_HUMAN	0.0953868	0	1	1.38	0	1.49	-0.11
P62241	RS8_HUMAN	0.113509	0	1	0.82	0	0.94	-0.12
Q13151	ROA0_HUMAN	0.0771311	0.241668	1	1.44	1	1.56	-0.12
P14678	RSMB_HUMAN	0.0491874	0.578702	1	1.32	1	1.45	-0.13
O60506	HNRPQ_HUMAN	0.025263	0.160167	1	1.31	1	1.44	-0.13
O43670	ZN207_HUMAN	0	0.0907614	0	1.28	1	1.41	-0.13
Q07666	KHDR1_HUMAN	0	0.166509	0	1.11	1	1.24	-0.13
O43390	HNRPR_HUMAN	0.0248639	0.171439	1	1.38	1	1.51	-0.13
P62913	RL11_HUMAN	0.177337	0	1	1.49	0	1.62	-0.13
P51991	ROA3_HUMAN	0.176964	0.344721	1	1.35	1	1.49	-0.14
P62424	RL7A_HUMAN	0.0887591	0	1	1.33	0	1.47	-0.14
P62979	RS27A_HUMAN	0.454582	0.417467	1	0.85	1	0.99	-0.14
P39019	RS19_HUMAN	0.189957	0	1	1.34	0	1.49	-0.15
P61254	RL26_HUMAN	0.162827	0	1	1.36	0	1.52	-0.16
P62316	SMD2_HUMAN	0	1.65509	0	0.91	1	1.07	-0.16
P22528	SPR1B_HUMAN	0.307534	0	1	0.88	0	1.04	-0.16
P10412	H14_HUMAN	0.179675	0.158262	1	1.4	1	1.56	-0.16
Q12905	ILF2_HUMAN	0.040356	0.0443803	1	1.27	1	1.44	-0.17
Q07020	RL18_HUMAN	0.084187	0.115415	1	1.41	1	1.58	-0.17
P16403	H12_HUMAN	0.184736	0.16272	1	1.45	1	1.63	-0.18
P23396	RS3_HUMAN	0.14574	0.107131	1	1.37	1	1.56	-0.19
P09234	RU1C_HUMAN	0	0.355065	0	1.25	1	1.44	-0.19
A8MWD9	RUXGL_HUMAN	0	4.283	0	1.33	1	1.52	-0.19
P62917	RL8_HUMAN	0.0615842	0	1	1.29	0	1.48	-0.19
P62269	RS18_HUMAN	0.258315	0.113871	1	1.37	1	1.57	-0.2
P06899	H2B1J_HUMAN	1.1562	0.275512	1	1.35	1	1.55	-0.2
P62318	SMD3_HUMAN	0.125612	1.17076	1	1.35	1	1.55	-0.2
Q01085	TIAR_HUMAN	0	0.150401	0	1.37	1	1.57	-0.2
P62304	RUXE_HUMAN	0	0.895547	0	1.43	1	1.64	-0.21
Q02878	RL6_HUMAN	0.0819789	0	1	1.51	0	1.72	-0.21
P22626	ROA2_HUMAN	0.346063	1.02077	1	1.42	1	1.64	-0.22
P07737	PROF1_HUMAN	0.139913	0.186254	1	0.4	1	0.62	-0.22
P08579	RU2B_HUMAN	0	0.231403	0	1.26	1	1.48	-0.22
P62805	H4_HUMAN	0.648618	0.547695	1	1.34	1	1.57	-0.23
Q13838	DX39B_HUMAN	0.0275817	0.0506964	1	1.26	1	1.49	-0.23
O14979	HNRDL_HUMAN	0.131161	0.144505	1	1.22	1	1.45	-0.23
P35268	RL22_HUMAN	0.153029	0	1	1.4	0	1.65	-0.25
P68431	H31_HUMAN	0.172978	0	1	1.36	0	1.61	-0.25
P60866	RS20_HUMAN	0.198403	0	1	1.35	0	1.6	-0.25
P27797	CALR_HUMAN	0.141758	0	1	1.28	0	1.53	-0.25
P62857	RS28_HUMAN	0.229379	0	1	0.76	0	1.01	-0.25
P16104	H2AX_HUMAN	0.522229	0.182048	1	1.32	1	1.58	-0.26
Q99729	ROAA_HUMAN	0	0.208958	0	1.46	1	1.72	-0.26
P05455	LA_HUMAN	0	0.07467	0	1.36	1	1.62	-0.26
P62701	RS4X_HUMAN	0.074814	0	1	1.36	0	1.62	-0.26
P62314	SMD1_HUMAN	0.0992014	0.801635	1	1.48	1	1.75	-0.27
P0C0S5	H2AZ_HUMAN	0.553358	0.270777	1	1.34	1	1.61	-0.27
P84098	RL19_HUMAN	0	0.0664102	0	1.26	1	1.53	-0.27
O95232	LC7L3_HUMAN	0	0.140619	0	1.22	1	1.5	-0.28
Q6UXV4	APOOL_HUMAN	0.0590565	0.0645833	1	0.77	1	1.06	-0.29
P09012	SNRPA_HUMAN	0	1.61401	0	1.3	1	1.59	-0.29
P62249	RS16_HUMAN	0.134768	0	1	1.31	0	1.6	-0.29
Q01081	U2AF1_HUMAN	0	0.0725256	0	1.48	1	1.78	-0.3
P05387	RLA2_HUMAN	0.27298	0	1	1.22	0	1.52	-0.3
P04908	H2A1B_HUMAN	0.696199	0.434272	1	1.34	1	1.65	-0.31
P10599	THIO_HUMAN	0.713685	0.288807	1	0.91	1	1.23	-0.32
P06733	ENOA_HUMAN	0.472066	0.259938	1	0.67	1	1.02	-0.35
P04083	ANXA1_HUMAN	0.136474	0.338453	1	1.64	1	1.99	-0.35
Q9UKM9	RALY_HUMAN	0	0.240878	0	1.24	1	1.6	-0.36
P25786	PSA1_HUMAN	0.0900945	0	1	1.24	0	1.6	-0.36
P07910	HNRPC_HUMAN	0.282904	0.553124	1	1.23	1	1.64	-0.41
Q01105	SET_HUMAN	0.176404	0	1	1.28	0	1.69	-0.41
P06748	NPM_HUMAN	0.254887	0.088547	1	1.3	1	1.82	-0.52
P67809	YBOX1_HUMAN	0.10985	0.0804803	1	1.44	1	2.8	-1.36
P51513	NOVA1_HUMAN	0	0	0	2.5	0	1.38	1.12
Q08170	SRSF4_HUMAN	0	0	0	2.37	0	1.27	1.1
Q13242	SRSF9_HUMAN	0	0	0	2.34	0	1.41	0.93
O43251	RFOX2_HUMAN	0	0	0	2.38	0	1.45	0.93
Q86YP4	P66A_HUMAN	0	0	0	1.61	0	1.1	0.51
P33992	MCM5_HUMAN	0	0	0	1.14	0	0.64	0.5
Q9BQ70	TCF25_HUMAN	0	0	0	1.48	0	1.01	0.47
Q14393	GAS6_HUMAN	0	0	0	1.23	0	0.77	0.46
P18850	ATF6A_HUMAN	0	0	0	1.67	0	1.21	0.46
O76094	SRP72_HUMAN	0	0	0	1.54	0	1.09	0.45
Q06455	MTG8_HUMAN	0	0	0	1.65	0	1.2	0.45
Q9H307	PININ_HUMAN	0	0	0	1.67	0	1.22	0.45
Q8IX06	GOR_HUMAN	0	0	0	1.59	0	1.16	0.43
Q96C10	DHX58_HUMAN	0	0	0	1.72	0	1.29	0.43
Q92698	RAD54_HUMAN	0	0	0	0.93	0	0.51	0.42
P33993	MCM7_HUMAN	0	0	0	1.5	0	1.08	0.42
Q12996	CSTF3_HUMAN	0	0	0	1.86	0	1.45	0.41
O96006	ZBED1_HUMAN	0	0	0	1.27	0	0.86	0.41
P46063	RECQ1_HUMAN	0	0	0	1.21	0	0.8	0.41
P46199	IF2M_HUMAN	0	0	0	1.25	0	0.85	0.4
P10074	ZBT48_HUMAN	0	0	0	1.51	0	1.11	0.4
Q9NVP1	DDX18_HUMAN	0	0	0	1.54	0	1.15	0.39
Q9BQ39	DDX50_HUMAN	0	0	0	1.55	0	1.16	0.39
Q8TC92	ENOX1_HUMAN	0	0	0	1.66	0	1.27	0.39
Q9UHC7	MKRN1_HUMAN	0	0	0	1.41	0	1.03	0.38
Q8IYA6	CKP2L_HUMAN	0	0	0	1.08	0	0.71	0.37
P42166	LAP2A_HUMAN	0	0	0	1.54	0	1.17	0.37
Q9ULX6	AKP8L_HUMAN	0	0	0	1.45	0	1.08	0.37
Q96BT7	ALKB8_HUMAN	0	0	0	1.5	0	1.14	0.36
Q05516	ZBT16_HUMAN	0	0	0	1.58	0	1.22	0.36
O15523	DDX3Y_HUMAN	0	0	0	1.59	0	1.23	0.36
Q7Z2T5	TRM1L_HUMAN	0	0	0	1.75	0	1.39	0.36
Q9Y2K1	ZBTB1_HUMAN	0	0	0	1.75	0	1.39	0.36
O15353	FOXN1_HUMAN	0	0	0	1.43	0	1.07	0.36
Q8N8A6	DDX51_HUMAN	0	0	0	1.48	0	1.12	0.36
Q8TF68	ZN384_HUMAN	0	0	0	1.63	0	1.27	0.36
Q8N1W2	ZN710_HUMAN	0	0	0	1.67	0	1.31	0.36
Q8TF50	ZN526_HUMAN	0	0	0	1.69	0	1.33	0.36
Q92499	DDX1_HUMAN	0	0	0	1.7	0	1.34	0.36
P29728	OAS2_HUMAN	0	0	0	1.59	0	1.24	0.35
Q15397	K0020_HUMAN	0	0	0	1.59	0	1.24	0.35
P23352	KALM_HUMAN	0	0	0	0.99	0	0.64	0.35
Q9Y4A0	JERKL_HUMAN	0	0	0	1.27	0	0.92	0.35
P51116	FXR2_HUMAN	0	0	0	1.42	0	1.07	0.35
Q9Y6M1	IF2B2_HUMAN	0	0	0	1.71	0	1.36	0.35
Q8NA31	CCD79_HUMAN	0	0	0	1.09	0	0.75	0.34
Q02386	ZNF45_HUMAN	0	0	0	1.11	0	0.77	0.34
Q14765	STAT4_HUMAN	0	0	0	1.11	0	0.77	0.34
Q9P2Y4	ZN219_HUMAN	0	0	0	1.49	0	1.15	0.34
O00571	DDX3X_HUMAN	0	0	0	1.55	0	1.21	0.34
Q7Z417	NUFP2_HUMAN	0	0	0	1.6	0	1.26	0.34
Q1KMD3	HNRL2_HUMAN	0	0	0	1.78	0	1.44	0.34
P51787	KCNQ1_HUMAN	0	0	0	0.96	0	0.62	0.34
Q9HBE1	PATZ1_HUMAN	0	0	0	1.47	0	1.14	0.33
Q7Z4V5	HDGR2_HUMAN	0	0	0	1.57	0	1.24	0.33
O43439	MTG8R_HUMAN	0	0	0	1.59	0	1.26	0.33
P10244	MYBB_HUMAN	0	0	0	1.8	0	1.47	0.33
P0CF97	F200B_HUMAN	0	0	0	1	0	0.67	0.33
Q53H47	SETMR_HUMAN	0	0	0	1.14	0	0.81	0.33
Q96GD3	SCMH1_HUMAN	0	0	0	1.44	0	1.11	0.33
Q9BXQ6	CECR6_HUMAN	0	0	0	1.05	0	0.73	0.32
P11940	PABP1_HUMAN	0	0	0	1.51	0	1.19	0.32
Q99607	ELF4_HUMAN	0	0	0	1.53	0	1.21	0.32
Q13207	TBX2_HUMAN	0	0	0	1.55	0	1.23	0.32
Q13310	PABP4_HUMAN	0	0	0	1.57	0	1.25	0.32
O94776	MTA2_HUMAN	0	0	0	1.68	0	1.36	0.32
P49761	CLK3_HUMAN	0	0	0	0.88	0	0.57	0.31
Q8TF45	ZN418_HUMAN	0	0	0	1.06	0	0.75	0.31
Q9P0U4	CXXC1_HUMAN	0	0	0	1.5	0	1.19	0.31
Q9Y252	RNF6_HUMAN	0	0	0	1.52	0	1.21	0.31
Q9UBU7	DBF4A_HUMAN	0	0	0	1.55	0	1.24	0.31
O14867	BACH1_HUMAN	0	0	0	1.58	0	1.27	0.31
Q06787	FMR1_HUMAN	0	0	0	1.59	0	1.28	0.31
Q9H0K6	PUS7L_HUMAN	0	0	0	1.61	0	1.3	0.31
O75398	DEAF1_HUMAN	0	0	0	1.75	0	1.44	0.31
Q9UBG7	RBPJL_HUMAN	0	0	0	1.12	0	0.82	0.3
Q9Y473	ZN175_HUMAN	0	0	0	1.09	0	0.79	0.3
Q13769	THOC5_HUMAN	0	0	0	1.44	0	1.14	0.3
Q96SI9	STRBP_HUMAN	0	0	0	1.45	0	1.15	0.3
Q8N895	ZN366_HUMAN	0	0	0	1.48	0	1.18	0.3
Q96JP5	ZFP91_HUMAN	0	0	0	1.6	0	1.3	0.3
Q9UH65	SWP70_HUMAN	0	0	0	1.79	0	1.49	0.3
Q4G0Z9	MCMD2_HUMAN	0	0	0	1.13	0	0.83	0.3
Q96T68	SETB2_HUMAN	0	0	0	1.9	0	1.6	0.3
Q4W5G0	TIGD2_HUMAN	0	0	0	1.31	0	1.02	0.29
O43823	AKAP8_HUMAN	0	0	0	1.34	0	1.05	0.29
P85037	FOXK1_HUMAN	0	0	0	1.51	0	1.22	0.29
Q8N302	AGGF1_HUMAN	0	0	0	1.51	0	1.22	0.29
Q14190	SIM2_HUMAN	0	0	0	1.61	0	1.32	0.29
Q14526	HIC1_HUMAN	0	0	0	1.68	0	1.39	0.29
Q14332	FZD2_HUMAN	0	0	0	1.19	0	0.9	0.29
P15923	TFE2_HUMAN	0	0	0	1.65	0	1.36	0.29
P51449	RORG_HUMAN	0	0	0	1.65	0	1.36	0.29
Q49AG3	ZBED5_HUMAN	0	0	0	1.11	0	0.83	0.28
Q9H9P5	UNKL_HUMAN	0	0	0	1.28	0	1	0.28
O14641	DVL2_HUMAN	0	0	0	1.42	0	1.14	0.28
Q96EY7	PTCD3_HUMAN	0	0	0	1.43	0	1.15	0.28
Q9UKF6	CPSF3_HUMAN	0	0	0	1.43	0	1.15	0.28
Q8IUR6	CRERF_HUMAN	0	0	0	1.45	0	1.17	0.28
Q9NPA5	ZF64A_HUMAN	0	0	0	1.48	0	1.2	0.28
P51508	ZNF81_HUMAN	0	0	0	1.5	0	1.22	0.28
Q96SK3	ZN607_HUMAN	0	0	0	1.1	0	0.83	0.27
Q9UK80	UBP21_HUMAN	0	0	0	0.91	0	0.64	0.27
Q9UK10	ZN225_HUMAN	0	0	0	1.27	0	1	0.27
Q9BRH9	ZN251_HUMAN	0	0	0	1.49	0	1.22	0.27
Q92908	GATA6_HUMAN	0	0	0	1.5	0	1.23	0.27
O15062	ZBTB5_HUMAN	0	0	0	1.52	0	1.25	0.27
Q8WY91	THAP4_HUMAN	0	0	0	1.53	0	1.26	0.27
Q9UNA4	POLI_HUMAN	0	0	0	1.54	0	1.27	0.27
Q8NE35	CPEB3_HUMAN	0	0	0	1.55	0	1.28	0.27
Q7Z353	HDX_HUMAN	0	0	0	1.56	0	1.29	0.27
Q8TF47	ZFP90_HUMAN	0	0	0	1.56	0	1.29	0.27
P48378	RFX2_HUMAN	0	0	0	1.57	0	1.3	0.27
Q96PZ0	PUS7_HUMAN	0	0	0	1.69	0	1.42	0.27
O43167	ZBT24_HUMAN	0	0	0	1.71	0	1.44	0.27
P17035	ZNF28_HUMAN	0	0	0	1.15	0	0.88	0.27
Q9UHD2	TBK1_HUMAN	0	0	0	1.16	0	0.89	0.27
Q9H0J9	PAR12_HUMAN	0	0	0	1.01	0	0.75	0.26
Q9Y2A4	ZN443_HUMAN	0	0	0	1.05	0	0.79	0.26
Q8N7M2	ZN283_HUMAN	0	0	0	1.06	0	0.8	0.26
Q9NXZ2	DDX43_HUMAN	0	0	0	1.3	0	1.04	0.26
Q9HC44	GPBL1_HUMAN	0	0	0	1.31	0	1.05	0.26
P62683	GAK1_HUMAN	0	0	0	1.43	0	1.17	0.26
P63130	GAK12_HUMAN	0	0	0	1.43	0	1.17	0.26
P87889	GAK10_HUMAN	0	0	0	1.43	0	1.17	0.26
P63145	GAK11_HUMAN	0	0	0	1.44	0	1.18	0.26
Q05823	RN5A_HUMAN	0	0	0	1.46	0	1.2	0.26
Q8N187	AL2S8_HUMAN	0	0	0	1.62	0	1.36	0.26
O95793	STAU1_HUMAN	0	0	0	1.65	0	1.39	0.26
Q14978	NOLC1_HUMAN	0	0	0	1.66	0	1.4	0.26
Q9P1Z2	CACO1_HUMAN	0	0	0	1.68	0	1.42	0.26
O75820	ZN189_HUMAN	0	0	0	1.12	0	0.87	0.25
Q96JC4	ZN479_HUMAN	0	0	0	1.2	0	0.95	0.25
Q17RP2	TIGD6_HUMAN	0	0	0	1.25	0	1	0.25
Q7L2R6	ZN765_HUMAN	0	0	0	1.28	0	1.03	0.25
Q16676	FOXD1_HUMAN	0	0	0	1.4	0	1.15	0.25
P63126	GAK4_HUMAN	0	0	0	1.44	0	1.19	0.25
Q7LDI9	GAK2_HUMAN	0	0	0	1.44	0	1.19	0.25
O60393	NOBOX_HUMAN	0	0	0	1.49	0	1.24	0.25
Q86U38	NOP9_HUMAN	0	0	0	1.55	0	1.3	0.25
Q9HB58	SP110_HUMAN	0	0	0	1.55	0	1.3	0.25
Q9BWT3	PAPOG_HUMAN	0	0	0	1.56	0	1.31	0.25
Q9UJ41	RABX5_HUMAN	0	0	0	1.6	0	1.35	0.25
P15884	ITF2_HUMAN	0	0	0	1.61	0	1.36	0.25
O60832	DKC1_HUMAN	0	0	0	1.73	0	1.48	0.25
Q9YNA8	GAK3_HUMAN	0	0	0	1.43	0	1.18	0.25
Q86V71	ZN429_HUMAN	0	0	0	1.06	0	0.82	0.24
P08631	HCK_HUMAN	0	0	0	1.1	0	0.86	0.24
Q9UBD5	ORC3_HUMAN	0	0	0	1.11	0	0.87	0.24
Q76KX8	ZN534_HUMAN	0	0	0	1.12	0	0.88	0.24
Q9UP38	FZD1_HUMAN	0	0	0	0.88	0	0.64	0.24
P17025	ZN182_HUMAN	0	0	0	1	0	0.76	0.24
Q6UWH4	F198B_HUMAN	0	0	0	1.19	0	0.95	0.24
Q9Y250	LZTS1_HUMAN	0	0	0	1.38	0	1.14	0.24
Q33E94	RFX4_HUMAN	0	0	0	1.44	0	1.2	0.24
Q9Y2W2	WBP11_HUMAN	0	0	0	1.46	0	1.22	0.24
Q5JNZ3	ZN311_HUMAN	0	0	0	1.48	0	1.24	0.24
Q86TG7	PEG10_HUMAN	0	0	0	1.49	0	1.25	0.24
Q5H9K5	ZMAT1_HUMAN	0	0	0	1.54	0	1.3	0.24
P41182	BCL6_HUMAN	0	0	0	1.57	0	1.33	0.24
Q9HBZ2	ARNT2_HUMAN	0	0	0	1.6	0	1.36	0.24
A8K979	ERI2_HUMAN	0	0	0	1.53	0	1.29	0.24
P52292	IMA2_HUMAN	0	0	0	0.7	0	0.46	0.24
O75437	ZN254_HUMAN	0	0	0	0.96	0	0.73	0.23
Q3ZCX4	ZN568_HUMAN	0	0	0	0.96	0	0.73	0.23
Q08AG5	ZN844_HUMAN	0	0	0	1	0	0.77	0.23
Q9H334	FOXP1_HUMAN	0	0	0	1.32	0	1.09	0.23
P62684	GAK5_HUMAN	0	0	0	1.42	0	1.19	0.23
Q9NRJ5	PAPOB_HUMAN	0	0	0	1.42	0	1.19	0.23
P0CG23	ZN853_HUMAN	0	0	0	1.43	0	1.2	0.23
Q9NQB0	TF7L2_HUMAN	0	0	0	1.44	0	1.21	0.23
Q96FV9	THOC1_HUMAN	0	0	0	1.45	0	1.22	0.23
Q9UDV7	ZN282_HUMAN	0	0	0	1.45	0	1.22	0.23
Q86T24	KAISO_HUMAN	0	0	0	1.48	0	1.25	0.23
Q02040	AK17A_HUMAN	0	0	0	1.52	0	1.29	0.23
Q17RY0	CPEB4_HUMAN	0	0	0	1.52	0	1.29	0.23
Q16650	TBR1_HUMAN	0	0	0	1.54	0	1.31	0.23
Q71RC2	LARP4_HUMAN	0	0	0	1.6	0	1.37	0.23
Q12874	SF3A3_HUMAN	0	0	0	1.63	0	1.4	0.23
O00425	IF2B3_HUMAN	0	0	0	1.65	0	1.42	0.23
Q8ND82	Z280C_HUMAN	0	0	0	1.7	0	1.47	0.23
P49711	CTCF_HUMAN	0	0	0	1.71	0	1.48	0.23
Q9BZB8	CPEB1_HUMAN	0	0	0	1.75	0	1.52	0.23
P49959	MRE11_HUMAN	0	0	0	1.81	0	1.58	0.23
Q96N16	JKIP1_HUMAN	0	0	0	1.62	0	1.4	0.22
O94952	FBX21_HUMAN	0	0	0	0.91	0	0.69	0.22
Q8TAQ5	ZN420_HUMAN	0	0	0	1.05	0	0.83	0.22
Q5SNT2	TM201_HUMAN	0	0	0	0.85	0	0.63	0.22
Q7Z340	ZN551_HUMAN	0	0	0	0.89	0	0.67	0.22
Q9H361	PABP3_HUMAN	0	0	0	1.44	0	1.22	0.22
O75925	PIAS1_HUMAN	0	0	0	1.45	0	1.23	0.22
Q6PJT7	ZC3HE_HUMAN	0	0	0	1.47	0	1.25	0.22
Q96ME7	ZN512_HUMAN	0	0	0	1.47	0	1.25	0.22
O14978	ZN263_HUMAN	0	0	0	1.49	0	1.27	0.22
O95243	MBD4_HUMAN	0	0	0	1.49	0	1.27	0.22
O15350	P73_HUMAN	0	0	0	1.5	0	1.28	0.22
O95251	KAT7_HUMAN	0	0	0	1.5	0	1.28	0.22
O00327	BMAL1_HUMAN	0	0	0	1.51	0	1.29	0.22
Q9UPW6	SATB2_HUMAN	0	0	0	1.52	0	1.3	0.22
Q9NQI0	DDX4_HUMAN	0	0	0	1.53	0	1.31	0.22
P52747	ZN143_HUMAN	0	0	0	1.54	0	1.32	0.22
Q9Y6X2	PIAS3_HUMAN	0	0	0	1.55	0	1.33	0.22
O15234	CASC3_HUMAN	0	0	0	1.56	0	1.34	0.22
P20823	HNF1A_HUMAN	0	0	0	1.59	0	1.37	0.22
Q9Y253	POLH_HUMAN	0	0	0	1.64	0	1.42	0.22
Q8IVH2	FOXP4_HUMAN	0	0	0	1.34	0	1.13	0.21
O00418	EF2K_HUMAN	0	0	0	1.6	0	1.39	0.21
Q96IT1	ZN496_HUMAN	0	0	0	1.6	0	1.39	0.21
Q14590	ZN235_HUMAN	0	0	0	1.08	0	0.87	0.21
Q8N8J6	ZN615_HUMAN	0	0	0	1.08	0	0.87	0.21
Q96SB4	SRPK1_HUMAN	0	0	0	1.08	0	0.87	0.21
Q6ZR52	ZN493_HUMAN	0	0	0	0.94	0	0.73	0.21
Q9NYW8	RBAK_HUMAN	0	0	0	1.18	0	0.97	0.21
P12956	XRCC6_HUMAN	0	0	0	1.32	0	1.11	0.21
Q8N554	ZN276_HUMAN	0	0	0	1.44	0	1.23	0.21
P78563	RED1_HUMAN	0	0	0	1.49	0	1.28	0.21
Q8N9N5	BANP_HUMAN	0	0	0	1.75	0	1.54	0.21
Q96BD5	PF21A_HUMAN	0	0	0	1.6	0	1.4	0.2
B8ZZ34	SHSA8_HUMAN	0	0	0	0.79	0	0.59	0.2
Q9HCZ1	ZN334_HUMAN	0	0	0	1.04	0	0.84	0.2
Q96RR1	PEO1_HUMAN	0	0	0	1.05	0	0.85	0.2
Q5PRF9	SMAG2_HUMAN	0	0	0	1.06	0	0.86	0.2
Q32M78	ZN699_HUMAN	0	0	0	1.16	0	0.96	0.2
Q9Y4K3	TRAF6_HUMAN	0	0	0	1.18	0	0.98	0.2
Q9Y2H8	ZN510_HUMAN	0	0	0	1.3	0	1.1	0.2
Q2TB10	ZN800_HUMAN	0	0	0	1.32	0	1.12	0.2
P52742	ZN135_HUMAN	0	0	0	1.38	0	1.18	0.2
Q9BWE0	REPI1_HUMAN	0	0	0	1.39	0	1.19	0.2
Q5CZA5	ZN805_HUMAN	0	0	0	1.47	0	1.27	0.2
Q7Z5Q1	CPEB2_HUMAN	0	0	0	1.49	0	1.29	0.2
Q8NCD3	HJURP_HUMAN	0	0	0	1.49	0	1.29	0.2
Q15723	ELF2_HUMAN	0	0	0	1.5	0	1.3	0.2
Q3B8N5	PROX2_HUMAN	0	0	0	1.5	0	1.3	0.2
Q32MQ0	ZN750_HUMAN	0	0	0	1.52	0	1.32	0.2
Q96T92	INSM2_HUMAN	0	0	0	1.53	0	1.33	0.2
Q9HC78	ZBT20_HUMAN	0	0	0	1.54	0	1.34	0.2
P17020	ZNF16_HUMAN	0	0	0	1.55	0	1.35	0.2
Q86U44	MTA70_HUMAN	0	0	0	1.57	0	1.37	0.2
O95125	ZN202_HUMAN	0	0	0	1.71	0	1.51	0.2
Q96T60	PNKP_HUMAN	0	0	0	1.73	0	1.53	0.2
Q9UQR0	SCML2_HUMAN	0	0	0	1.58	0	1.39	0.19
Q9Y5Q8	TF3C5_HUMAN	0	0	0	1.61	0	1.42	0.19
Q05877	HHCM_HUMAN	0	0	0	0.88	0	0.69	0.19
Q6PML9	ZNT9_HUMAN	0	0	0	1.03	0	0.84	0.19
Q8N184	ZN567_HUMAN	0	0	0	1.07	0	0.88	0.19
Q96MW7	TIGD1_HUMAN	0	0	0	1.08	0	0.89	0.19
Q9UC07	ZNF69_HUMAN	0	0	0	1.08	0	0.89	0.19
Q9UPZ9	ICK_HUMAN	0	0	0	0.95	0	0.76	0.19
O14628	ZN195_HUMAN	0	0	0	0.99	0	0.8	0.19
Q13573	SNW1_HUMAN	0	0	0	1.15	0	0.96	0.19
Q14807	KIF22_HUMAN	0	0	0	1.38	0	1.19	0.19
Q8NI51	CTCFL_HUMAN	0	0	0	1.38	0	1.19	0.19
Q9HDB9	GAK8_HUMAN	0	0	0	1.4	0	1.21	0.19
Q8NDF8	PAPD5_HUMAN	0	0	0	1.45	0	1.26	0.19
O15209	ZBT22_HUMAN	0	0	0	1.47	0	1.28	0.19
Q92786	PROX1_HUMAN	0	0	0	1.49	0	1.3	0.19
O60548	FOXD2_HUMAN	0	0	0	1.5	0	1.31	0.19
Q6ISB3	GRHL2_HUMAN	0	0	0	1.55	0	1.36	0.19
Q6ZMW2	ZN782_HUMAN	0	0	0	1.55	0	1.36	0.19
Q8NHP7	EXD1_HUMAN	0	0	0	1.64	0	1.45	0.19
Q9H611	PIF1_HUMAN	0	0	0	1.65	0	1.46	0.19
Q8N5Y2	MS3L1_HUMAN	0	0	0	1.69	0	1.5	0.19
P49591	SYSC_HUMAN	0	0	0	1.72	0	1.53	0.19
Q92541	RTF1_HUMAN	0	0	0	1.72	0	1.53	0.19
Q14258	TRI25_HUMAN	0	0	0	1.73	0	1.54	0.19
Q14498	RBM39_HUMAN	0	0	0	1.76	0	1.57	0.19
A1YPR0	ZBT7C_HUMAN	0	0	0	1.47	0	1.28	0.19
Q5T1V6	DDX59_HUMAN	0	0	0	1.56	0	1.38	0.18
O95936	EOMES_HUMAN	0	0	0	1.57	0	1.39	0.18
P07199	CENPB_HUMAN	0	0	0	1.57	0	1.39	0.18
O60563	CCNT1_HUMAN	0	0	0	1.58	0	1.4	0.18
Q86TM3	DDX53_HUMAN	0	0	0	1.61	0	1.43	0.18
Q8N1G4	LRC47_HUMAN	0	0	0	1.61	0	1.43	0.18
Q8N3X6	LCORL_HUMAN	0	0	0	1.61	0	1.43	0.18
Q8WXA9	SREK1_HUMAN	0	0	0	1.62	0	1.44	0.18
Q8TCP9	F200A_HUMAN	0	0	0	0.91	0	0.73	0.18
Q86Y01	DTX1_HUMAN	0	0	0	0.93	0	0.75	0.18
Q68DL7	CR063_HUMAN	0	0	0	1.02	0	0.84	0.18
Q8N7K0	ZN433_HUMAN	0	0	0	1.04	0	0.86	0.18
Q6B0B8	TIGD3_HUMAN	0	0	0	1.05	0	0.87	0.18
P42681	TXK_HUMAN	0	0	0	1.09	0	0.91	0.18
Q9H5Z1	DHX35_HUMAN	0	0	0	1.1	0	0.92	0.18
P51523	ZNF84_HUMAN	0	0	0	0.99	0	0.81	0.18
Q5MCW4	ZN569_HUMAN	0	0	0	0.99	0	0.81	0.18
Q9NXP7	GIN1_HUMAN	0	0	0	1.15	0	0.97	0.18
Q7Z3E1	PARPT_HUMAN	0	0	0	1.42	0	1.24	0.18
P62685	GAK6_HUMAN	0	0	0	1.44	0	1.26	0.18
P17098	ZNF8_HUMAN	0	0	0	1.5	0	1.32	0.18
Q9UGP5	DPOLL_HUMAN	0	0	0	1.52	0	1.34	0.18
Q96AY2	EME1_HUMAN	0	0	0	1.53	0	1.35	0.18
Q9NPI1	BRD7_HUMAN	0	0	0	1.54	0	1.36	0.18
Q9NQ94	A1CF_HUMAN	0	0	0	1.54	0	1.36	0.18
O75030	MITF_HUMAN	0	0	0	1.74	0	1.56	0.18
Q9Y2N7	HIF3A_HUMAN	0	0	0	1.33	0	1.16	0.17
Q8TBY0	RBM46_HUMAN	0	0	0	1.55	0	1.38	0.17
O75290	Z780A_HUMAN	0	0	0	1.06	0	0.89	0.17
Q3MIS6	ZN528_HUMAN	0	0	0	1.08	0	0.91	0.17
Q6ECI4	ZN470_HUMAN	0	0	0	1.15	0	0.98	0.17
Q5VIY5	ZN468_HUMAN	0	0	0	1.21	0	1.04	0.17
Q9GZY0	NXF2_HUMAN	0	0	0	1.42	0	1.25	0.17
Q02818	NUCB1_HUMAN	0	0	0	1.43	0	1.26	0.17
Q9H3D4	P63_HUMAN	0	0	0	1.46	0	1.29	0.17
O43296	ZN264_HUMAN	0	0	0	1.49	0	1.32	0.17
O75564	JERKY_HUMAN	0	0	0	1.51	0	1.34	0.17
Q3KQV3	ZN792_HUMAN	0	0	0	1.51	0	1.34	0.17
Q6NXG1	ESRP1_HUMAN	0	0	0	1.53	0	1.36	0.17
O15226	NKRF_HUMAN	0	0	0	1.67	0	1.5	0.17
A6NK53	ZN233_HUMAN	0	0	0	1.48	0	1.31	0.17
Q8NEP9	ZN555_HUMAN	0	0	0	1.1	0	0.94	0.16
Q8N9F8	ZN454_HUMAN	0	0	0	1.11	0	0.95	0.16
Q15022	SUZ12_HUMAN	0	0	0	1.29	0	1.13	0.16
Q9NZI8	IF2B1_HUMAN	0	0	0	1.54	0	1.38	0.16
Q8TE85	GRHL3_HUMAN	0	0	0	1.58	0	1.42	0.16
P10242	MYB_HUMAN	0	0	0	1.61	0	1.45	0.16
Q9H116	GZF1_HUMAN	0	0	0	1.82	0	1.66	0.16
Q8NA19	LMBL4_HUMAN	0	0	0	1	0	0.84	0.16
Q96GE5	ZN799_HUMAN	0	0	0	1	0	0.84	0.16
Q6PG37	ZN790_HUMAN	0	0	0	1.07	0	0.91	0.16
Q8NDQ6	ZN540_HUMAN	0	0	0	0.94	0	0.78	0.16
Q86YE8	ZN573_HUMAN	0	0	0	0.95	0	0.79	0.16
Q8TEA1	NSUN6_HUMAN	0	0	0	1.4	0	1.24	0.16
Q14444	CAPR1_HUMAN	0	0	0	1.41	0	1.25	0.16
O60907	TBL1X_HUMAN	0	0	0	1.42	0	1.26	0.16
Q53EQ6	TIGD5_HUMAN	0	0	0	1.42	0	1.26	0.16
Q99081	HTF4_HUMAN	0	0	0	1.44	0	1.28	0.16
P12755	SKI_HUMAN	0	0	0	1.45	0	1.29	0.16
P03372	ESR1_HUMAN	0	0	0	1.52	0	1.36	0.16
Q96N22	ZN681_HUMAN	0	0	0	1.09	0	0.94	0.15
Q9BX82	ZN471_HUMAN	0	0	0	1.09	0	0.94	0.15
P16989	DBPA_HUMAN	0	0	0	1.54	0	1.39	0.15
Q9Y2R4	DDX52_HUMAN	0	0	0	1.56	0	1.41	0.15
Q8IZ26	ZNF34_HUMAN	0	0	0	1.59	0	1.44	0.15
Q99941	ATF6B_HUMAN	0	0	0	1.59	0	1.44	0.15
Q8N5A5	ZGPAT_HUMAN	0	0	0	1.85	0	1.7	0.15
Q7Z4G4	TRM11_HUMAN	0	0	0	0.92	0	0.77	0.15
O95376	ARI2_HUMAN	0	0	0	0.93	0	0.78	0.15
Q14591	ZN271_HUMAN	0	0	0	0.97	0	0.82	0.15
P62508	ERR3_HUMAN	0	0	0	1.01	0	0.86	0.15
Q8N2M8	CLASR_HUMAN	0	0	0	1.01	0	0.86	0.15
P17021	ZNF17_HUMAN	0	0	0	0.94	0	0.79	0.15
Q8TE96	DQX1_HUMAN	0	0	0	1.16	0	1.01	0.15
Q96KN3	PKNX2_HUMAN	0	0	0	1.4	0	1.25	0.15
Q8WXI9	P66B_HUMAN	0	0	0	1.41	0	1.26	0.15
O95948	ONEC2_HUMAN	0	0	0	1.42	0	1.27	0.15
O43310	CTIF_HUMAN	0	0	0	1.43	0	1.28	0.15
P51003	PAPOA_HUMAN	0	0	0	1.44	0	1.29	0.15
Q86UZ6	ZBT46_HUMAN	0	0	0	1.48	0	1.33	0.15
Q9Y6Q3	ZFP37_HUMAN	0	0	0	1.63	0	1.48	0.15
Q7Z3I7	ZN572_HUMAN	0	0	0	1.64	0	1.49	0.15
O75475	PSIP1_HUMAN	0	0	0	1.69	0	1.54	0.15
Q6NZY4	ZCHC8_HUMAN	0	0	0	1.7	0	1.55	0.15
Q96RE9	ZN300_HUMAN	0	0	0	1.08	0	0.94	0.14
Q14588	ZN234_HUMAN	0	0	0	1.09	0	0.95	0.14
Q6NX49	ZN544_HUMAN	0	0	0	1.09	0	0.95	0.14
Q92630	DYRK2_HUMAN	0	0	0	1.09	0	0.95	0.14
Q96MU6	ZN778_HUMAN	0	0	0	1.09	0	0.95	0.14
Q2VY69	ZN284_HUMAN	0	0	0	1.11	0	0.97	0.14
Q9NS91	RAD18_HUMAN	0	0	0	1.52	0	1.38	0.14
Q92615	LAR4B_HUMAN	0	0	0	1.54	0	1.4	0.14
Q8IVW6	ARI3B_HUMAN	0	0	0	1.55	0	1.41	0.14
Q96PQ6	ZN317_HUMAN	0	0	0	1.55	0	1.41	0.14
O95453	PARN_HUMAN	0	0	0	1.57	0	1.43	0.14
Q8N680	ZBTB2_HUMAN	0	0	0	1.57	0	1.43	0.14
Q15646	OASL_HUMAN	0	0	0	1.6	0	1.46	0.14
Q9H8M2	BRD9_HUMAN	0	0	0	1.6	0	1.46	0.14
Q9UIS9	MBD1_HUMAN	0	0	0	1.61	0	1.47	0.14
Q99592	ZN238_HUMAN	0	0	0	1.84	0	1.7	0.14
A2A288	ZC12D_HUMAN	0	0	0	1.6	0	1.46	0.14
Q6P9A1	ZN530_HUMAN	0	0	0	0.91	0	0.77	0.14
Q53T94	TAF1B_HUMAN	0	0	0	0.97	0	0.83	0.14
Q8N7K9	YS059_HUMAN	0	0	0	1.01	0	0.87	0.14
P15621	ZNF44_HUMAN	0	0	0	1.03	0	0.89	0.14
Q9Y2P7	ZN256_HUMAN	0	0	0	1.03	0	0.89	0.14
A6NNF4	ZN726_HUMAN	0	0	0	1.01	0	0.87	0.14
Q9NUX5	POTE1_HUMAN	0	0	0	0.95	0	0.81	0.14
Q8NA58	PNDC1_HUMAN	0	0	0	1.15	0	1.01	0.14
Q8N196	SIX5_HUMAN	0	0	0	1.38	0	1.24	0.14
O94818	NOL4_HUMAN	0	0	0	1.45	0	1.31	0.14
Q96GC6	ZN274_HUMAN	0	0	0	1.45	0	1.31	0.14
Q6PCT2	FXL19_HUMAN	0	0	0	1.46	0	1.32	0.14
Q8IVI9	NOSTN_HUMAN	0	0	0	1.46	0	1.32	0.14
Q5T619	ZN648_HUMAN	0	0	0	1.49	0	1.35	0.14
Q5SSJ5	HP1B3_HUMAN	0	0	0	1.51	0	1.37	0.14
Q9NQV8	PRDM8_HUMAN	0	0	0	1.51	0	1.37	0.14
Q9Y692	GMEB1_HUMAN	0	0	0	1.51	0	1.37	0.14
O43524	FOXO3_HUMAN	0	0	0	1.64	0	1.5	0.14
P54577	SYYC_HUMAN	0	0	0	1.7	0	1.56	0.14
Q8N883	ZN614_HUMAN	0	0	0	1.09	0	0.96	0.13
Q8NBF1	GLIS1_HUMAN	0	0	0	1.29	0	1.16	0.13
Q13568	IRF5_HUMAN	0	0	0	1.35	0	1.22	0.13
Q9UN79	SOX13_HUMAN	0	0	0	1.35	0	1.22	0.13
P49116	NR2C2_HUMAN	0	0	0	1.51	0	1.38	0.13
Q9BZE2	PUS3_HUMAN	0	0	0	1.51	0	1.38	0.13
P09914	IFIT1_HUMAN	0	0	0	1.52	0	1.39	0.13
Q9P0K8	FOXJ2_HUMAN	0	0	0	1.54	0	1.41	0.13
Q9UJW8	ZN180_HUMAN	0	0	0	1.54	0	1.41	0.13
Q8N1H7	S6OS1_HUMAN	0	0	0	1.55	0	1.42	0.13
P49848	TAF6_HUMAN	0	0	0	1.57	0	1.44	0.13
Q9NYB9	ABI2_HUMAN	0	0	0	1.57	0	1.44	0.13
P17039	ZNF30_HUMAN	0	0	0	0.97	0	0.84	0.13
Q9H0M5	ZN700_HUMAN	0	0	0	0.98	0	0.85	0.13
Q8IYB9	ZN595_HUMAN	0	0	0	0.99	0	0.86	0.13
Q5SXM1	ZN678_HUMAN	0	0	0	1.05	0	0.92	0.13
P0C7X5	ZN806_HUMAN	0	0	0	1.18	0	1.05	0.13
P48380	RFX3_HUMAN	0	0	0	1.38	0	1.25	0.13
Q96F45	ZN503_HUMAN	0	0	0	1.39	0	1.26	0.13
Q96S55	WRIP1_HUMAN	0	0	0	1.39	0	1.26	0.13
O95935	TBX18_HUMAN	0	0	0	1.43	0	1.3	0.13
Q9Y3Z3	SAMH1_HUMAN	0	0	0	1.43	0	1.3	0.13
Q96B70	LENG9_HUMAN	0	0	0	1.47	0	1.34	0.13
Q9UJV9	DDX41_HUMAN	0	0	0	1.48	0	1.35	0.13
Q03111	ENL_HUMAN	0	0	0	1.49	0	1.36	0.13
Q6P9G9	ZN449_HUMAN	0	0	0	1.68	0	1.55	0.13
O00257	CBX4_HUMAN	0	0	0	1.71	0	1.58	0.13
Q08945	SSRP1_HUMAN	0	0	0	1.71	0	1.58	0.13
Q9BUI4	RPC3_HUMAN	0	0	0	1.72	0	1.59	0.13
Q03923	ZNF85_HUMAN	0	0	0	1.07	0	0.95	0.12
Q8TD23	ZN675_HUMAN	0	0	0	1.1	0	0.98	0.12
O14896	IRF6_HUMAN	0	0	0	1.34	0	1.22	0.12
Q8WYA1	BMAL2_HUMAN	0	0	0	1.53	0	1.41	0.12
P35269	T2FA_HUMAN	0	0	0	1.56	0	1.44	0.12
Q13325	IFIT5_HUMAN	0	0	0	1.56	0	1.44	0.12
Q9H175	CSRN2_HUMAN	0	0	0	1.56	0	1.44	0.12
Q13330	MTA1_HUMAN	0	0	0	1.58	0	1.46	0.12
Q9H0G5	NSRP1_HUMAN	0	0	0	1.59	0	1.47	0.12
O95402	MED26_HUMAN	0	0	0	1.61	0	1.49	0.12
P17032	ZN37A_HUMAN	0	0	0	0.94	0	0.82	0.12
Q8N715	CA065_HUMAN	0	0	0	0.94	0	0.82	0.12
Q86XN6	ZN761_HUMAN	0	0	0	0.97	0	0.85	0.12
P15622	ZN250_HUMAN	0	0	0	0.99	0	0.87	0.12
A8MVM7	YD021_HUMAN	0	0	0	1.02	0	0.9	0.12
Q9NZL3	ZN224_HUMAN	0	0	0	1.14	0	1.02	0.12
C9JN71	ZN878_HUMAN	0	0	0	1.21	0	1.09	0.12
P20264	PO3F3_HUMAN	0	0	0	1.41	0	1.29	0.12
Q92570	NR4A3_HUMAN	0	0	0	1.41	0	1.29	0.12
Q8WVV9	HNRLL_HUMAN	0	0	0	1.45	0	1.33	0.12
Q9UM63	PLAL1_HUMAN	0	0	0	1.46	0	1.34	0.12
P0C7T5	ATX1L_HUMAN	0	0	0	1.48	0	1.36	0.12
Q9NSD9	SYFB_HUMAN	0	0	0	1.49	0	1.37	0.12
Q9H4D5	NXF3_HUMAN	0	0	0	1.63	0	1.51	0.12
A6NNH2	F90AR_HUMAN	0	0	0	1.41	0	1.29	0.12
Q9H8Y1	VRTN_HUMAN	0	0	0	1.08	0	0.97	0.11
Q8N823	ZN611_HUMAN	0	0	0	1.09	0	0.98	0.11
Q9P255	ZN492_HUMAN	0	0	0	1.12	0	1.01	0.11
P19484	TFEB_HUMAN	0	0	0	1.35	0	1.24	0.11
Q9HCJ3	RAVR2_HUMAN	0	0	0	1.36	0	1.25	0.11
Q8NAF0	ZN579_HUMAN	0	0	0	1.37	0	1.26	0.11
P17029	ZKSC1_HUMAN	0	0	0	1.49	0	1.38	0.11
Q9UPW0	FOXJ3_HUMAN	0	0	0	1.53	0	1.42	0.11
Q6ZN06	ZN813_HUMAN	0	0	0	1.55	0	1.44	0.11
O14901	KLF11_HUMAN	0	0	0	1.59	0	1.48	0.11
Q6ZMS4	ZN852_HUMAN	0	0	0	1.6	0	1.49	0.11
Q15406	NR6A1_HUMAN	0	0	0	0.87	0	0.76	0.11
Q49AN0	CRY2_HUMAN	0	0	0	0.95	0	0.84	0.11
Q96CB8	INT12_HUMAN	0	0	0	0.99	0	0.88	0.11
Q6NT04	TIGD7_HUMAN	0	0	0	1	0	0.89	0.11
Q7Z3V5	ZN571_HUMAN	0	0	0	1.02	0	0.91	0.11
Q6P9A3	ZN549_HUMAN	0	0	0	1.03	0	0.92	0.11
Q86X55	CARM1_HUMAN	0	0	0	1.03	0	0.92	0.11
B3KS81	SRRM5_HUMAN	0	0	0	1.01	0	0.9	0.11
P16415	ZN823_HUMAN	0	0	0	1.13	0	1.02	0.11
Q96NG8	ZN582_HUMAN	0	0	0	1.13	0	1.02	0.11
P32519	ELF1_HUMAN	0	0	0	1.4	0	1.29	0.11
P19793	RXRA_HUMAN	0	0	0	1.42	0	1.31	0.11
P28698	MZF1_HUMAN	0	0	0	1.43	0	1.32	0.11
Q16206	ENOX2_HUMAN	0	0	0	1.43	0	1.32	0.11
Q8N2I2	ZN619_HUMAN	0	0	0	1.43	0	1.32	0.11
Q92481	AP2B_HUMAN	0	0	0	1.44	0	1.33	0.11
Q9H211	CDT1_HUMAN	0	0	0	1.46	0	1.35	0.11
Q96M93	ADAD1_HUMAN	0	0	0	1.48	0	1.37	0.11
P19532	TFE3_HUMAN	0	0	0	1.63	0	1.52	0.11
P28702	RXRB_HUMAN	0	0	0	1.63	0	1.52	0.11
Q03933	HSF2_HUMAN	0	0	0	1.63	0	1.52	0.11
Q14119	VEZF1_HUMAN	0	0	0	1.64	0	1.53	0.11
Q9H8N7	ZN395_HUMAN	0	0	0	1.64	0	1.53	0.11
Q70SY1	CR3L2_HUMAN	0	0	0	1.67	0	1.56	0.11
Q14814	MEF2D_HUMAN	0	0	0	1.7	0	1.59	0.11
Q99856	ARI3A_HUMAN	0	0	0	1.7	0	1.59	0.11
Q07869	PPARA_HUMAN	0	0	0	0.81	0	0.71	0.1
P20800	EDN2_HUMAN	0	0	0	0.92	0	0.82	0.1
Q8N3J2	METL4_HUMAN	0	0	0	0.92	0	0.82	0.1
P17014	ZNF12_HUMAN	0	0	0	1.06	0	0.96	0.1
Q96JF0	SIAT2_HUMAN	0	0	0	1.06	0	0.96	0.1
P17019	ZN708_HUMAN	0	0	0	1.08	0	0.98	0.1
O15119	TBX3_HUMAN	0	0	0	1.29	0	1.19	0.1
Q96G46	DUS3L_HUMAN	0	0	0	1.3	0	1.2	0.1
Q9HCS4	TF7L1_HUMAN	0	0	0	1.32	0	1.22	0.1
P33240	CSTF2_HUMAN	0	0	0	1.33	0	1.23	0.1
P48443	RXRG_HUMAN	0	0	0	1.33	0	1.23	0.1
Q53GI3	ZN394_HUMAN	0	0	0	1.5	0	1.4	0.1
Q9BZE0	GLIS2_HUMAN	0	0	0	1.52	0	1.42	0.1
P0CG31	Z286B_HUMAN	0	0	0	1.54	0	1.44	0.1
Q8TD17	ZN398_HUMAN	0	0	0	1.54	0	1.44	0.1
P35680	HNF1B_HUMAN	0	0	0	1.55	0	1.45	0.1
Q8IY67	RAVR1_HUMAN	0	0	0	1.56	0	1.46	0.1
P18887	XRCC1_HUMAN	0	0	0	1.57	0	1.47	0.1
Q14781	CBX2_HUMAN	0	0	0	1.6	0	1.5	0.1
P52739	ZN131_HUMAN	0	0	0	1.61	0	1.51	0.1
P14314	GLU2B_HUMAN	0	0	0	1.62	0	1.52	0.1
Q8NB12	SMYD1_HUMAN	0	0	0	0.9	0	0.8	0.1
Q6ZV50	RFX8_HUMAN	0	0	0	0.95	0	0.85	0.1
P14868	SYDC_HUMAN	0	0	0	0.97	0	0.87	0.1
O94892	ZN432_HUMAN	0	0	0	1.02	0	0.92	0.1
Q8NEM1	ZN680_HUMAN	0	0	0	1.13	0	1.03	0.1
Q8NCT3	K0895_HUMAN	0	0	0	1.17	0	1.07	0.1
Q8WUU4	ZN296_HUMAN	0	0	0	1.42	0	1.32	0.1
Q5SZQ8	CELF3_HUMAN	0	0	0	1.43	0	1.33	0.1
Q96NX9	DACH2_HUMAN	0	0	0	1.43	0	1.33	0.1
Q13049	TRI32_HUMAN	0	0	0	1.47	0	1.37	0.1
Q96I76	GPTC3_HUMAN	0	0	0	1.64	0	1.54	0.1
Q5JPH6	SYEM_HUMAN	0	0	0	1.65	0	1.55	0.1
Q9P215	POGK_HUMAN	0	0	0	1.72	0	1.62	0.1
Q15173	2A5B_HUMAN	0	0	0	0.91	0	0.82	0.09
Q9NZN4	EHD2_HUMAN	0	0	0	1.08	0	0.99	0.09
Q9NS39	RED2_HUMAN	0	0	0	1.33	0	1.24	0.09
Q99742	NPAS1_HUMAN	0	0	0	1.36	0	1.27	0.09
Q9Y6J9	TAF6L_HUMAN	0	0	0	1.47	0	1.38	0.09
Q9NW07	ZN358_HUMAN	0	0	0	1.48	0	1.39	0.09
Q9UKT9	IKZF3_HUMAN	0	0	0	1.52	0	1.43	0.09
Q16656	NRF1_HUMAN	0	0	0	1.54	0	1.45	0.09
P36508	ZNF76_HUMAN	0	0	0	1.55	0	1.46	0.09
Q99593	TBX5_HUMAN	0	0	0	1.59	0	1.5	0.09
Q13950	RUNX2_HUMAN	0	0	0	1.62	0	1.53	0.09
Q5HYK9	ZN667_HUMAN	0	0	0	0.94	0	0.85	0.09
Q96MM7	H6ST2_HUMAN	0	0	0	0.95	0	0.86	0.09
P17031	ZNF26_HUMAN	0	0	0	0.98	0	0.89	0.09
Q6ZNG1	ZN600_HUMAN	0	0	0	0.98	0	0.89	0.09
Q9UK13	ZN221_HUMAN	0	0	0	1	0	0.91	0.09
Q9Y2Q1	ZN257_HUMAN	0	0	0	1.01	0	0.92	0.09
P17027	ZNF23_HUMAN	0	0	0	1.02	0	0.93	0.09
A6NK75	ZNF98_HUMAN	0	0	0	0.96	0	0.87	0.09
Q494X3	ZN404_HUMAN	0	0	0	1.15	0	1.06	0.09
Q92731	ESR2_HUMAN	0	0	0	1.16	0	1.07	0.09
Q6MZP7	LIN54_HUMAN	0	0	0	1.39	0	1.3	0.09
P52736	ZN133_HUMAN	0	0	0	1.4	0	1.31	0.09
Q9H074	PAIP1_HUMAN	0	0	0	1.4	0	1.31	0.09
Q9NZI5	GRHL1_HUMAN	0	0	0	1.4	0	1.31	0.09
Q9UBL3	ASH2L_HUMAN	0	0	0	1.42	0	1.33	0.09
P78424	PO6F2_HUMAN	0	0	0	1.44	0	1.35	0.09
Q96NY9	MUS81_HUMAN	0	0	0	1.44	0	1.35	0.09
Q96JL9	ZN333_HUMAN	0	0	0	1.46	0	1.37	0.09
P19525	E2AK2_HUMAN	0	0	0	1.65	0	1.56	0.09
Q99661	KIF2C_HUMAN	0	0	0	1.71	0	1.62	0.09
A6NDY2	F90AA_HUMAN	0	0	0	1.39	0	1.3	0.09
Q2M218	ZN630_HUMAN	0	0	0	0.91	0	0.83	0.08
Q9NSC7	SIA7A_HUMAN	0	0	0	0.93	0	0.85	0.08
Q8N7Q3	ZN676_HUMAN	0	0	0	1.03	0	0.95	0.08
Q9BZK7	TBL1R_HUMAN	0	0	0	1.03	0	0.95	0.08
P49643	PRI2_HUMAN	0	0	0	1.05	0	0.97	0.08
Q9HCL3	ZFP14_HUMAN	0	0	0	1.11	0	1.03	0.08
P20393	NR1D1_HUMAN	0	0	0	1.27	0	1.19	0.08
Q12849	GRSF1_HUMAN	0	0	0	1.3	0	1.22	0.08
P55055	NR1H2_HUMAN	0	0	0	1.31	0	1.23	0.08
Q12778	FOXO1_HUMAN	0	0	0	1.51	0	1.43	0.08
P11831	SRF_HUMAN	0	0	0	1.53	0	1.45	0.08
P17022	ZNF18_HUMAN	0	0	0	1.59	0	1.51	0.08
Q8NB42	ZN527_HUMAN	0	0	0	0.87	0	0.79	0.08
Q0VGE8	ZN816_HUMAN	0	0	0	0.89	0	0.81	0.08
P55209	NP1L1_HUMAN	0	0	0	0.98	0	0.9	0.08
P51522	ZNF83_HUMAN	0	0	0	0.99	0	0.91	0.08
Q6IQ21	ZN770_HUMAN	0	0	0	0.99	0	0.91	0.08
Q14586	ZN267_HUMAN	0	0	0	1.01	0	0.93	0.08
Q8IY51	TIGD4_HUMAN	0	0	0	1.01	0	0.93	0.08
P0C7X0	F90AO_HUMAN	0	0	0	1.38	0	1.3	0.08
P0C7V4	F90AJ_HUMAN	0	0	0	1.39	0	1.31	0.08
P17544	ATF7_HUMAN	0	0	0	1.42	0	1.34	0.08
P22736	NR4A1_HUMAN	0	0	0	1.42	0	1.34	0.08
P51843	NR0B1_HUMAN	0	0	0	1.44	0	1.36	0.08
Q03828	EVX2_HUMAN	0	0	0	1.45	0	1.37	0.08
Q9BRR0	ZKSC3_HUMAN	0	0	0	1.65	0	1.57	0.08
P13682	ZNF35_HUMAN	0	0	0	1.66	0	1.58	0.08
Q9H9D4	ZN408_HUMAN	0	0	0	1.66	0	1.58	0.08
Q99583	MNT_HUMAN	0	0	0	1.68	0	1.6	0.08
A6NE21	F90AI_HUMAN	0	0	0	1.39	0	1.31	0.08
A6NJQ4	F90A8_HUMAN	0	0	0	1.39	0	1.31	0.08
A6NKC0	F90A7_HUMAN	0	0	0	1.41	0	1.33	0.08
A8MX19	F90AC_HUMAN	0	0	0	1.39	0	1.31	0.08
Q9NZM5	GSCR2_HUMAN	0	0	0	0.89	0	0.82	0.07
Q9HCX3	ZN304_HUMAN	0	0	0	0.9	0	0.83	0.07
Q8TAT5	NEIL3_HUMAN	0	0	0	0.91	0	0.84	0.07
Q86XU0	ZN677_HUMAN	0	0	0	1.02	0	0.95	0.07
P15036	ETS2_HUMAN	0	0	0	1.04	0	0.97	0.07
Q14592	ZN460_HUMAN	0	0	0	1.04	0	0.97	0.07
Q6P280	ZN529_HUMAN	0	0	0	1.06	0	0.99	0.07
O75529	TAF5L_HUMAN	0	0	0	1.07	0	1	0.07
P22083	FUT4_HUMAN	0	0	0	1.08	0	1.01	0.07
Q96HQ0	ZN419_HUMAN	0	0	0	1.08	0	1.01	0.07
Q9UJU5	FOXD3_HUMAN	0	0	0	1.32	0	1.25	0.07
Q8IZ40	RCOR2_HUMAN	0	0	0	1.46	0	1.39	0.07
Q6DJT9	PLAG1_HUMAN	0	0	0	1.47	0	1.4	0.07
Q99958	FOXC2_HUMAN	0	0	0	1.47	0	1.4	0.07
Q96QS3	ARX_HUMAN	0	0	0	1.49	0	1.42	0.07
Q8IYI8	ZN440_HUMAN	0	0	0	1.51	0	1.44	0.07
Q9UKA9	PTBP2_HUMAN	0	0	0	1.52	0	1.45	0.07
Q16587	ZNF74_HUMAN	0	0	0	1.53	0	1.46	0.07
Q9NY93	DDX56_HUMAN	0	0	0	1.54	0	1.47	0.07
P43354	NR4A2_HUMAN	0	0	0	1.55	0	1.48	0.07
Q15291	RBBP5_HUMAN	0	0	0	1.58	0	1.51	0.07
A6NJT0	UNC4_HUMAN	0	0	0	1.46	0	1.39	0.07
A6NP11	ZN716_HUMAN	0	0	0	0.92	0	0.85	0.07
Q8TAU3	ZN417_HUMAN	0	0	0	0.83	0	0.76	0.07
P41235	HNF4A_HUMAN	0	0	0	0.86	0	0.79	0.07
P49005	DPOD2_HUMAN	0	0	0	0.86	0	0.79	0.07
P20794	MAK_HUMAN	0	0	0	0.94	0	0.87	0.07
O95718	ERR2_HUMAN	0	0	0	0.97	0	0.9	0.07
Q8TEC5	SH3R2_HUMAN	0	0	0	0.97	0	0.9	0.07
Q08ER8	ZN543_HUMAN	0	0	0	0.99	0	0.92	0.07
Q3KP31	ZN791_HUMAN	0	0	0	0.99	0	0.92	0.07
Q9Y2G7	ZFP30_HUMAN	0	0	0	1.13	0	1.06	0.07
P0C7W8	F90AD_HUMAN	0	0	0	1.38	0	1.31	0.07
Q9H5J0	ZBTB3_HUMAN	0	0	0	1.38	0	1.31	0.07
P0C7W9	F90AE_HUMAN	0	0	0	1.39	0	1.32	0.07
Q9NWS1	PARI_HUMAN	0	0	0	1.41	0	1.34	0.07
Q96EG3	ZN837_HUMAN	0	0	0	1.43	0	1.36	0.07
Q16630	CPSF6_HUMAN	0	0	0	1.44	0	1.37	0.07
A6NEW6	F90AG_HUMAN	0	0	0	1.4	0	1.33	0.07
A8MXJ8	F90A5_HUMAN	0	0	0	1.39	0	1.32	0.07
Q96SQ5	ZN587_HUMAN	0	0	0	0.81	0	0.75	0.06
Q8TF32	ZN431_HUMAN	0	0	0	0.91	0	0.85	0.06
Q92759	TF2H4_HUMAN	0	0	0	0.91	0	0.85	0.06
Q5HY98	ZN766_HUMAN	0	0	0	0.93	0	0.87	0.06
Q9H7R0	ZN442_HUMAN	0	0	0	0.93	0	0.87	0.06
Q86T29	ZN605_HUMAN	0	0	0	1.04	0	0.98	0.06
Q8N972	ZN709_HUMAN	0	0	0	1.06	0	1	0.06
Q8NEK5	ZN548_HUMAN	0	0	0	1.06	0	1	0.06
Q8TC21	ZN596_HUMAN	0	0	0	1.07	0	1.01	0.06
Q03938	ZNF90_HUMAN	0	0	0	1.08	0	1.02	0.06
Q86WP2	GPBP1_HUMAN	0	0	0	1.21	0	1.15	0.06
Q5VZB9	DMRTA_HUMAN	0	0	0	1.29	0	1.23	0.06
Q8TF39	ZN483_HUMAN	0	0	0	1.34	0	1.28	0.06
Q9NQZ3	DAZ1_HUMAN	0	0	0	1.34	0	1.28	0.06
Q6NUN9	ZN746_HUMAN	0	0	0	1.36	0	1.3	0.06
Q9NW75	GPTC2_HUMAN	0	0	0	1.44	0	1.38	0.06
O43298	ZBT43_HUMAN	0	0	0	1.45	0	1.39	0.06
Q04864	REL_HUMAN	0	0	0	1.48	0	1.42	0.06
Q9NUW8	TYDP1_HUMAN	0	0	0	1.48	0	1.42	0.06
Q12899	TRI26_HUMAN	0	0	0	1.49	0	1.43	0.06
Q15326	ZMY11_HUMAN	0	0	0	1.51	0	1.45	0.06
P09086	PO2F2_HUMAN	0	0	0	1.52	0	1.46	0.06
Q9BS31	ZN649_HUMAN	0	0	0	1.52	0	1.46	0.06
Q14929	ZN169_HUMAN	0	0	0	1.58	0	1.52	0.06
A6NHJ4	ZN860_HUMAN	0	0	0	1.45	0	1.39	0.06
Q8IYM9	TRI22_HUMAN	0	0	0	0.95	0	0.89	0.06
Q03936	ZNF92_HUMAN	0	0	0	0.98	0	0.92	0.06
Q8N141	ZFP82_HUMAN	0	0	0	1.13	0	1.07	0.06
Q13285	STF1_HUMAN	0	0	0	1.39	0	1.33	0.06
O95365	ZBT7A_HUMAN	0	0	0	1.42	0	1.36	0.06
Q9NUL3	STAU2_HUMAN	0	0	0	1.42	0	1.36	0.06
Q9NQL9	DMRT3_HUMAN	0	0	0	1.43	0	1.37	0.06
P52594	AGFG1_HUMAN	0	0	0	1.66	0	1.6	0.06
A6NNJ1	F90A9_HUMAN	0	0	0	1.4	0	1.34	0.06
A8MWA6	F90AM_HUMAN	0	0	0	1.39	0	1.33	0.06
A8MXZ1	F90AN_HUMAN	0	0	0	1.4	0	1.34	0.06
P21246	PTN_HUMAN	0	0	0	0.91	0	0.86	0.05
Q2M3W8	ZN181_HUMAN	0	0	0	0.99	0	0.94	0.05
Q9BWM5	ZN416_HUMAN	0	0	0	0.99	0	0.94	0.05
P27694	RFA1_HUMAN	0	0	0	1.02	0	0.97	0.05
Q9GZX5	ZN350_HUMAN	0	0	0	1.21	0	1.16	0.05
O75081	MTG16_HUMAN	0	0	0	1.28	0	1.23	0.05
Q13118	KLF10_HUMAN	0	0	0	1.28	0	1.23	0.05
Q9BUR4	WAP53_HUMAN	0	0	0	1.34	0	1.29	0.05
Q9UHB9	SRP68_HUMAN	0	0	0	1.34	0	1.29	0.05
Q13401	PM2P3_HUMAN	0	0	0	1.44	0	1.39	0.05
P20839	IMDH1_HUMAN	0	0	0	1.48	0	1.43	0.05
Q9Y2T7	YBOX2_HUMAN	0	0	0	1.48	0	1.43	0.05
Q9UPG8	PLAL2_HUMAN	0	0	0	1.5	0	1.45	0.05
Q09FC8	ZN415_HUMAN	0	0	0	1.52	0	1.47	0.05
P61011	SRP54_HUMAN	0	0	0	1.56	0	1.51	0.05
Q8TBC5	ZSC18_HUMAN	0	0	0	1.59	0	1.54	0.05
O15060	ZBT39_HUMAN	0	0	0	1.61	0	1.56	0.05
Q9Y5R5	DMRT2_HUMAN	0	0	0	1.72	0	1.67	0.05
A6NDX5	ZN840_HUMAN	0	0	0	1.09	0	1.04	0.05
A6NIJ5	F90AK_HUMAN	0	0	0	1.35	0	1.3	0.05
A7MD48	SRRM4_HUMAN	0	0	0	1.52	0	1.47	0.05
A8MTY0	ZN724_HUMAN	0	0	0	1.03	0	0.98	0.05
B4DU55	ZN879_HUMAN	0	0	0	0.95	0	0.9	0.05
Q14943	KI3S1_HUMAN	0	0	0	0.95	0	0.9	0.05
Q5T890	RAD26_HUMAN	0	0	0	0.98	0	0.93	0.05
P36894	BMR1A_HUMAN	0	0	0	1.13	0	1.08	0.05
Q147U1	ZN846_HUMAN	0	0	0	1.13	0	1.08	0.05
Q8IW36	ZN695_HUMAN	0	0	0	1.13	0	1.08	0.05
Q9UK58	CCNL1_HUMAN	0	0	0	1.13	0	1.08	0.05
Q06945	SOX4_HUMAN	0	0	0	1.38	0	1.33	0.05
Q13434	MKRN4_HUMAN	0	0	0	1.4	0	1.35	0.05
Q7L9B9	EEPD1_HUMAN	0	0	0	1.4	0	1.35	0.05
Q9UL41	PNMA3_HUMAN	0	0	0	1.41	0	1.36	0.05
Q00613	HSF1_HUMAN	0	0	0	1.63	0	1.58	0.05
Q96BT3	CENPT_HUMAN	0	0	0	1.64	0	1.59	0.05
Q9ULV1	FZD4_HUMAN	0	0	0	0.8	0	0.76	0.04
Q6UXU1	YC002_HUMAN	0	0	0	0.87	0	0.83	0.04
Q86Y97	SV422_HUMAN	0	0	0	0.92	0	0.88	0.04
Q9BYM8	HOIL1_HUMAN	0	0	0	0.92	0	0.88	0.04
Q6ZQV5	ZN788_HUMAN	0	0	0	0.93	0	0.89	0.04
O15287	FANCG_HUMAN	0	0	0	0.98	0	0.94	0.04
O75879	GATB_HUMAN	0	0	0	0.98	0	0.94	0.04
Q96NL3	ZN599_HUMAN	0	0	0	0.99	0	0.95	0.04
Q96NI8	ZN570_HUMAN	0	0	0	1	0	0.96	0.04
Q96NJ3	ZN285_HUMAN	0	0	0	1.03	0	0.99	0.04
Q2M3X9	ZN674_HUMAN	0	0	0	1.04	0	1	0.04
P13056	NR2C1_HUMAN	0	0	0	1.09	0	1.05	0.04
P17024	ZNF20_HUMAN	0	0	0	1.11	0	1.07	0.04
P14317	HCLS1_HUMAN	0	0	0	1.3	0	1.26	0.04
Q14995	NR1D2_HUMAN	0	0	0	1.3	0	1.26	0.04
Q9UBC0	HNF6_HUMAN	0	0	0	1.36	0	1.32	0.04
Q15554	TERF2_HUMAN	0	0	0	1.43	0	1.39	0.04
Q53EL6	PDCD4_HUMAN	0	0	0	1.43	0	1.39	0.04
Q9UL49	TCFL5_HUMAN	0	0	0	1.43	0	1.39	0.04
O94842	TOX4_HUMAN	0	0	0	1.44	0	1.4	0.04
Q01101	INSM1_HUMAN	0	0	0	1.47	0	1.43	0.04
Q9UBU9	NXF1_HUMAN	0	0	0	1.47	0	1.43	0.04
Q9Y4A8	NF2L3_HUMAN	0	0	0	1.47	0	1.43	0.04
Q8WYN3	CSRN3_HUMAN	0	0	0	1.48	0	1.44	0.04
Q96KC8	DNJC1_HUMAN	0	0	0	1.48	0	1.44	0.04
Q9BV44	THUM3_HUMAN	0	0	0	1.48	0	1.44	0.04
Q9NVV4	PAPD1_HUMAN	0	0	0	1.48	0	1.44	0.04
Q8IZ69	TRM2A_HUMAN	0	0	0	1.49	0	1.45	0.04
O60304	ZN500_HUMAN	0	0	0	1.51	0	1.47	0.04
O00482	NR5A2_HUMAN	0	0	0	1.53	0	1.49	0.04
Q8NCE0	SEN2_HUMAN	0	0	0	1.53	0	1.49	0.04
Q96CK0	ZN653_HUMAN	0	0	0	1.55	0	1.51	0.04
O60381	HBP1_HUMAN	0	0	0	1.56	0	1.52	0.04
Q9H7S9	ZN703_HUMAN	0	0	0	1.57	0	1.53	0.04
Q13422	IKZF1_HUMAN	0	0	0	1.59	0	1.55	0.04
Q9NZV7	ZIM2_HUMAN	0	0	0	1.62	0	1.58	0.04
Q86UU5	GGN_HUMAN	0	0	0	0.82	0	0.78	0.04
P53779	MK10_HUMAN	0	0	0	0.94	0	0.9	0.04
P17017	ZNF14_HUMAN	0	0	0	0.95	0	0.91	0.04
Q9Y297	FBW1A_HUMAN	0	0	0	0.95	0	0.91	0.04
Q86YD7	F90A1_HUMAN	0	0	0	1.4	0	1.36	0.04
Q8WUA2	PPIL4_HUMAN	0	0	0	1.4	0	1.36	0.04
P49368	TCPG_HUMAN	0	0	0	0.5	0	0.47	0.03
Q9BTV7	CABL2_HUMAN	0	0	0	0.8	0	0.77	0.03
O94919	ENDD1_HUMAN	0	0	0	0.85	0	0.82	0.03
Q5T6X4	F162B_HUMAN	0	0	0	0.85	0	0.82	0.03
Q9P2F9	ZN319_HUMAN	0	0	0	0.86	0	0.83	0.03
Q658T7	F90A2_HUMAN	0	0	0	0.88	0	0.85	0.03
Q8IYK2	CC105_HUMAN	0	0	0	0.89	0	0.86	0.03
O60353	FZD6_HUMAN	0	0	0	0.97	0	0.94	0.03
Q68DI1	ZN776_HUMAN	0	0	0	1.02	0	0.99	0.03
Q8IU89	CERS3_HUMAN	0	0	0	1.02	0	0.99	0.03
Q14181	DPOA2_HUMAN	0	0	0	1.03	0	1	0.03
Q86XJ1	GA2L3_HUMAN	0	0	0	1.04	0	1.01	0.03
Q9BTF0	THUM2_HUMAN	0	0	0	1.28	0	1.25	0.03
Q9NTW7	ZF64B_HUMAN	0	0	0	1.28	0	1.25	0.03
Q16649	NFIL3_HUMAN	0	0	0	1.33	0	1.3	0.03
O00716	E2F3_HUMAN	0	0	0	1.41	0	1.38	0.03
P46937	YAP1_HUMAN	0	0	0	1.41	0	1.38	0.03
Q7Z7L9	ZSCA2_HUMAN	0	0	0	1.43	0	1.4	0.03
Q96RJ6	FER3L_HUMAN	0	0	0	1.45	0	1.42	0.03
Q02086	SP2_HUMAN	0	0	0	1.46	0	1.43	0.03
Q16621	NFE2_HUMAN	0	0	0	1.46	0	1.43	0.03
Q13117	DAZ2_HUMAN	0	0	0	1.48	0	1.45	0.03
P23588	IF4B_HUMAN	0	0	0	1.49	0	1.46	0.03
Q06413	MEF2C_HUMAN	0	0	0	1.49	0	1.46	0.03
Q8IWZ8	SUGP1_HUMAN	0	0	0	1.49	0	1.46	0.03
Q4G112	HSF5_HUMAN	0	0	0	1.55	0	1.52	0.03
Q9NY61	AATF_HUMAN	0	0	0	1.55	0	1.52	0.03
Q9BQA5	HINFP_HUMAN	0	0	0	1.59	0	1.56	0.03
Q9BTC8	MTA3_HUMAN	0	0	0	1.62	0	1.59	0.03
Q5F1R6	DJC21_HUMAN	0	0	0	1.7	0	1.67	0.03
P21506	ZNF10_HUMAN	0	0	0	0.94	0	0.91	0.03
Q9Y2E6	DTX4_HUMAN	0	0	0	0.94	0	0.91	0.03
Q8N9Z0	ZN610_HUMAN	0	0	0	0.95	0	0.92	0.03
Q68DY1	ZN626_HUMAN	0	0	0	1.14	0	1.11	0.03
P55895	RAG2_HUMAN	0	0	0	1.15	0	1.12	0.03
Q13547	HDAC1_HUMAN	0	0	0	0.79	0	0.77	0.02
P12645	BMP3_HUMAN	0	0	0	0.86	0	0.84	0.02
Q9UIE0	ZN230_HUMAN	0	0	0	0.88	0	0.86	0.02
P0C864	DANCR_HUMAN	0	0	0	0.89	0	0.87	0.02
Q15935	ZNF77_HUMAN	0	0	0	0.92	0	0.9	0.02
Q8N412	STPG2_HUMAN	0	0	0	0.96	0	0.94	0.02
Q9H8G1	ZN430_HUMAN	0	0	0	0.99	0	0.97	0.02
P04280	PRP1_HUMAN	0	0	0	1.01	0	0.99	0.02
P14373	TRI27_HUMAN	0	0	0	1.01	0	0.99	0.02
Q9BUZ4	TRAF4_HUMAN	0	0	0	1.04	0	1.02	0.02
Q9UL58	ZN215_HUMAN	0	0	0	1.08	0	1.06	0.02
P35398	RORA_HUMAN	0	0	0	1.12	0	1.1	0.02
Q9UN86	G3BP2_HUMAN	0	0	0	1.19	0	1.17	0.02
Q13283	G3BP1_HUMAN	0	0	0	1.26	0	1.24	0.02
P19474	RO52_HUMAN	0	0	0	1.29	0	1.27	0.02
Q96PE6	ZIM3_HUMAN	0	0	0	1.33	0	1.31	0.02
P41208	CETN2_HUMAN	0	0	0	1.34	0	1.32	0.02
Q12798	CETN1_HUMAN	0	0	0	1.34	0	1.32	0.02
Q96BV0	ZN775_HUMAN	0	0	0	1.34	0	1.32	0.02
Q9BRS8	LARP6_HUMAN	0	0	0	1.36	0	1.34	0.02
Q9H2S9	IKZF4_HUMAN	0	0	0	1.36	0	1.34	0.02
O43435	TBX1_HUMAN	0	0	0	1.41	0	1.39	0.02
Q86VK4	ZN410_HUMAN	0	0	0	1.41	0	1.39	0.02
Q86XN8	MEX3D_HUMAN	0	0	0	1.41	0	1.39	0.02
Q15776	ZN192_HUMAN	0	0	0	1.44	0	1.42	0.02
Q6PF04	ZN613_HUMAN	0	0	0	1.47	0	1.45	0.02
Q9NXH9	TRM1_HUMAN	0	0	0	1.47	0	1.45	0.02
Q6DD87	ZN787_HUMAN	0	0	0	1.48	0	1.46	0.02
O75444	MAF_HUMAN	0	0	0	1.49	0	1.47	0.02
P57086	SCND1_HUMAN	0	0	0	1.49	0	1.47	0.02
Q8IZ20	ZN683_HUMAN	0	0	0	1.51	0	1.49	0.02
Q96BA8	CR3L1_HUMAN	0	0	0	1.52	0	1.5	0.02
Q9HBT8	Z286A_HUMAN	0	0	0	1.53	0	1.51	0.02
Q02078	MEF2A_HUMAN	0	0	0	1.55	0	1.53	0.02
Q6AW86	Z324B_HUMAN	0	0	0	1.56	0	1.54	0.02
P23759	PAX7_HUMAN	0	0	0	1.6	0	1.58	0.02
A0AV96	RBM47_HUMAN	0	0	0	1.62	0	1.6	0.02
A6NGD5	ZSA5C_HUMAN	0	0	0	1.3	0	1.28	0.02
Q1ED39	CP088_HUMAN	0	0	0	0.94	0	0.92	0.02
Q8IVJ8	APRG1_HUMAN	0	0	0	0.94	0	0.92	0.02
Q8IV32	CCD71_HUMAN	0	0	0	0.95	0	0.93	0.02
Q9UHN1	DPOG2_HUMAN	0	0	0	0.77	0	0.76	0.01
P20073	ANXA7_HUMAN	0	0	0	0.79	0	0.78	0.01
Q6ZUU3	CC072_HUMAN	0	0	0	0.81	0	0.8	0.01
Q96MF4	CC140_HUMAN	0	0	0	0.83	0	0.82	0.01
Q9UF83	YM012_HUMAN	0	0	0	0.83	0	0.82	0.01
P08173	ACM4_HUMAN	0	0	0	0.86	0	0.85	0.01
P37231	PPARG_HUMAN	0	0	0	0.86	0	0.85	0.01
Q03692	COAA1_HUMAN	0	0	0	0.88	0	0.87	0.01
Q96LW1	Z354B_HUMAN	0	0	0	0.88	0	0.87	0.01
P52738	ZN140_HUMAN	0	0	0	0.89	0	0.88	0.01
Q8NBR0	P5I13_HUMAN	0	0	0	0.93	0	0.92	0.01
Q96N38	ZN714_HUMAN	0	0	0	0.97	0	0.96	0.01
B4DXR9	ZN732_HUMAN	0	0	0	1.03	0	1.02	0.01
Q68EA5	ZNF57_HUMAN	0	0	0	1.04	0	1.03	0.01
P35789	ZNF93_HUMAN	0	0	0	1.06	0	1.05	0.01
P52740	ZN132_HUMAN	0	0	0	1.07	0	1.06	0.01
Q9NZN3	EHD3_HUMAN	0	0	0	1.14	0	1.13	0.01
O60861	GAS7_HUMAN	0	0	0	1.21	0	1.2	0.01
Q9NY12	GAR1_HUMAN	0	0	0	1.25	0	1.24	0.01
Q9NSU2	TREX1_HUMAN	0	0	0	1.33	0	1.32	0.01
Q96F86	EDC3_HUMAN	0	0	0	1.35	0	1.34	0.01
P51608	MECP2_HUMAN	0	0	0	1.36	0	1.35	0.01
Q4VXU2	PAP1L_HUMAN	0	0	0	1.36	0	1.35	0.01
Q9UHK0	NUFP1_HUMAN	0	0	0	1.37	0	1.36	0.01
Q9NXV6	CARF_HUMAN	0	0	0	1.4	0	1.39	0.01
O95758	PTBP3_HUMAN	0	0	0	1.41	0	1.4	0.01
Q14134	TRI29_HUMAN	0	0	0	1.42	0	1.41	0.01
Q96K58	ZN668_HUMAN	0	0	0	1.44	0	1.43	0.01
P78413	IRX4_HUMAN	0	0	0	1.45	0	1.44	0.01
Q9NV72	ZN701_HUMAN	0	0	0	1.45	0	1.44	0.01
P50219	MNX1_HUMAN	0	0	0	1.46	0	1.45	0.01
O43680	TCF21_HUMAN	0	0	0	1.49	0	1.48	0.01
P51815	ZN75D_HUMAN	0	0	0	1.49	0	1.48	0.01
Q15910	EZH2_HUMAN	0	0	0	1.49	0	1.48	0.01
Q01167	FOXK2_HUMAN	0	0	0	1.5	0	1.49	0.01
O95628	CNOT4_HUMAN	0	0	0	1.51	0	1.5	0.01
Q05925	HME1_HUMAN	0	0	0	1.51	0	1.5	0.01
O15156	ZBT7B_HUMAN	0	0	0	1.53	0	1.52	0.01
O15405	TOX3_HUMAN	0	0	0	1.56	0	1.55	0.01
Q8NF99	ZN397_HUMAN	0	0	0	1.57	0	1.56	0.01
Q96NJ6	ZFP3_HUMAN	0	0	0	1.6	0	1.59	0.01
Q9UKS7	IKZF2_HUMAN	0	0	0	1.69	0	1.68	0.01
A4D2B8	PM2P1_HUMAN	0	0	0	1.46	0	1.45	0.01
A8MYZ6	FOXO6_HUMAN	0	0	0	1.37	0	1.36	0.01
A8MZ59	LEUTX_HUMAN	0	0	0	1.44	0	1.43	0.01
O00255	MEN1_HUMAN	0	0	0	1.39	0	1.39	0
O15496	PA2GX_HUMAN	0	0	0	0.88	0	0.88	0
O43309	ZSC12_HUMAN	0	0	0	1.56	0	1.56	0
O43474	KLF4_HUMAN	0	0	0	1.42	0	1.42	0
O60765	Z354A_HUMAN	0	0	0	0.94	0	0.94	0
P04053	TDT_HUMAN	0	0	0	0.87	0	0.87	0
P0CB38	PAB4L_HUMAN	0	0	0	1.55	0	1.55	0
P10072	HKR1_HUMAN	0	0	0	0.86	0	0.86	0
P11308	ERG_HUMAN	0	0	0	1.32	0	1.32	0
P17028	ZNF24_HUMAN	0	0	0	1.52	0	1.52	0
P41162	ETV3_HUMAN	0	0	0	1.48	0	1.48	0
P43268	ETV4_HUMAN	0	0	0	1.32	0	1.32	0
P51786	ZN157_HUMAN	0	0	0	0.99	0	0.99	0
P62750	RL23A_HUMAN	0	0	0	1.45	0	1.45	0
P78545	ELF3_HUMAN	0	0	0	1.48	0	1.48	0
P98177	FOXO4_HUMAN	0	0	0	1.53	0	1.53	0
Q16526	CRY1_HUMAN	0	0	0	0.96	0	0.96	0
Q4G0J3	LARP7_HUMAN	0	0	0	1.58	0	1.58	0
Q5SY16	NOL9_HUMAN	0	0	0	1.37	0	1.37	0
Q6P1L6	ZN343_HUMAN	0	0	0	0.96	0	0.96	0
Q8IUH3	RBM45_HUMAN	0	0	0	1.39	0	1.39	0
Q8N143	BCL6B_HUMAN	0	0	0	1.39	0	1.39	0
Q8N5G0	CD052_HUMAN	0	0	0	0.91	0	0.91	0
Q8N8U3	ZCHC5_HUMAN	0	0	0	1.35	0	1.35	0
Q8N8Z8	ZN441_HUMAN	0	0	0	0.96	0	0.96	0
Q8N9N8	EIF1A_HUMAN	0	0	0	1.45	0	1.45	0
Q8NHQ9	DDX55_HUMAN	0	0	0	1.54	0	1.54	0
Q8TAW3	ZN671_HUMAN	0	0	0	0.97	0	0.97	0
Q8TDE3	RNAS8_HUMAN	0	0	0	0.86	0	0.86	0
Q92769	HDAC2_HUMAN	0	0	0	1.3	0	1.3	0
Q969P6	TOP1M_HUMAN	0	0	0	1.08	0	1.08	0
Q96DU9	PABP5_HUMAN	0	0	0	1.36	0	1.36	0
Q96K62	ZBT45_HUMAN	0	0	0	1.51	0	1.51	0
Q96SR6	ZN382_HUMAN	0	0	0	0.98	0	0.98	0
Q96T25	ZIC5_HUMAN	0	0	0	1.42	0	1.42	0
Q9BR84	ZN559_HUMAN	0	0	0	1.07	0	1.07	0
Q9NP87	DPOLM_HUMAN	0	0	0	1.41	0	1.41	0
Q9NZI6	TF2L1_HUMAN	0	0	0	1.31	0	1.31	0
Q9UH73	COE1_HUMAN	0	0	0	1.44	0	1.44	0
Q9UMX1	SUFU_HUMAN	0	0	0	1.26	0	1.26	0
Q49AA0	ZFP69_HUMAN	0	0	0	1.62	0	1.63	-0.01
Q49AA0	ZFP69_HUMAN	0	0	0	1.62	0	1.63	-0.01
Q49AA0	ZN642_HUMAN	0	0	0	1.62	0	1.63	-0.01
Q49AA0	ZN642_HUMAN	0	0	0	1.62	0	1.63	-0.01
Q9UL59	ZN214_HUMAN	0	0	0	1.12	0	1.13	-0.01
O75346	ZN253_HUMAN	0	0	0	0.93	0	0.94	-0.01
P10828	THB_HUMAN	0	0	0	0.81	0	0.82	-0.01
Q9UKD1	GMEB2_HUMAN	0	0	0	1.79	0	1.8	-0.01
Q9Y2W6	TDRKH_HUMAN	0	0	0	1.64	0	1.65	-0.01
Q8N108	MIER1_HUMAN	0	0	0	1.58	0	1.59	-0.01
Q9UGU5	HMGX4_HUMAN	0	0	0	1.58	0	1.59	-0.01
O15409	FOXP2_HUMAN	0	0	0	1.57	0	1.58	-0.01
Q96JB3	HIC2_HUMAN	0	0	0	1.57	0	1.58	-0.01
Q92664	TF3A_HUMAN	0	0	0	1.53	0	1.54	-0.01
Q9H4Q3	PRD13_HUMAN	0	0	0	1.53	0	1.54	-0.01
Q9NQX0	PRDM6_HUMAN	0	0	0	1.53	0	1.54	-0.01
Q9Y458	TBX22_HUMAN	0	0	0	1.53	0	1.54	-0.01
Q9H930	LY10L_HUMAN	0	0	0	1.49	0	1.5	-0.01
Q13064	MKRN3_HUMAN	0	0	0	1.48	0	1.49	-0.01
Q9Y2D9	ZN652_HUMAN	0	0	0	1.48	0	1.49	-0.01
Q6ZNH5	ZN497_HUMAN	0	0	0	1.45	0	1.46	-0.01
Q16533	SNPC1_HUMAN	0	0	0	1.44	0	1.45	-0.01
Q7Z434	MAVS_HUMAN	0	0	0	1.44	0	1.45	-0.01
Q9BUB4	ADAT1_HUMAN	0	0	0	1.4	0	1.41	-0.01
Q9Y330	ZBT12_HUMAN	0	0	0	1.39	0	1.4	-0.01
Q68CJ9	CR3L3_HUMAN	0	0	0	1.36	0	1.37	-0.01
Q9H0L4	CSTFT_HUMAN	0	0	0	1.36	0	1.37	-0.01
Q86SG3	DAZ4_HUMAN	0	0	0	1.35	0	1.36	-0.01
Q9BZI1	IRX2_HUMAN	0	0	0	1.35	0	1.36	-0.01
Q13351	KLF1_HUMAN	0	0	0	1.34	0	1.35	-0.01
P46778	RL21_HUMAN	0	0	0	1.33	0	1.34	-0.01
Q8N720	ZN655_HUMAN	0	0	0	1.32	0	1.33	-0.01
Q9BUG6	ZSA5A_HUMAN	0	0	0	1.3	0	1.31	-0.01
Q9UKL0	RCOR1_HUMAN	0	0	0	1.26	0	1.27	-0.01
Q9BSI4	TINF2_HUMAN	0	0	0	1.19	0	1.2	-0.01
Q9H7R5	ZN665_HUMAN	0	0	0	1.02	0	1.03	-0.01
Q9H223	EHD4_HUMAN	0	0	0	1	0	1.01	-0.01
Q8WV37	ZN480_HUMAN	0	0	0	0.99	0	1	-0.01
Q96ND8	ZN583_HUMAN	0	0	0	0.98	0	0.99	-0.01
Q6PDB4	ZN880_HUMAN	0	0	0	0.9	0	0.91	-0.01
Q5GAN3	RNS13_HUMAN	0	0	0	0.89	0	0.9	-0.01
Q6ZRH9	YB011_HUMAN	0	0	0	0.89	0	0.9	-0.01
Q8N912	CN180_HUMAN	0	0	0	0.89	0	0.9	-0.01
Q99741	CDC6_HUMAN	0	0	0	0.85	0	0.86	-0.01
Q9NQX1	PRDM5_HUMAN	0	0	0	0.85	0	0.86	-0.01
Q8N9X3	YA026_HUMAN	0	0	0	0.74	0	0.75	-0.01
Q8TAP9	MPLKI_HUMAN	0	0	0	0.74	0	0.75	-0.01
A0PJY2	FEZF1_HUMAN	0	0	0	1.31	0	1.32	-0.01
A9YTQ3	AHRR_HUMAN	0	0	0	1.53	0	1.54	-0.01
Q8IZM8	ZN654_HUMAN	0	0	0	1.37	0	1.39	-0.02
O14770	MEIS2_HUMAN	0	0	0	1.36	0	1.38	-0.02
Q13465	MDS1_HUMAN	0	0	0	1.36	0	1.38	-0.02
Q86SG4	DPCA2_HUMAN	0	0	0	0.92	0	0.94	-0.02
A6NGB9	WIPF3_HUMAN	0	0	0	0.68	0	0.7	-0.02
O15391	TYY2_HUMAN	0	0	0	1.59	0	1.61	-0.02
P57082	TBX4_HUMAN	0	0	0	1.59	0	1.61	-0.02
O75467	Z324A_HUMAN	0	0	0	1.58	0	1.6	-0.02
Q969H0	FBXW7_HUMAN	0	0	0	1.58	0	1.6	-0.02
Q96MX3	ZNF48_HUMAN	0	0	0	1.51	0	1.53	-0.02
Q06547	GABP1_HUMAN	0	0	0	1.5	0	1.52	-0.02
Q8NAP8	ZBT8B_HUMAN	0	0	0	1.49	0	1.51	-0.02
Q99543	DNJC2_HUMAN	0	0	0	1.49	0	1.51	-0.02
P07998	RNAS1_HUMAN	0	0	0	1.46	0	1.48	-0.02
Q9Y483	MTF2_HUMAN	0	0	0	1.46	0	1.48	-0.02
P62487	RPB7_HUMAN	0	0	0	1.45	0	1.47	-0.02
Q6DRA6	H2B2D_HUMAN	0	0	0	1.45	0	1.47	-0.02
Q969J2	ZKSC4_HUMAN	0	0	0	1.42	0	1.44	-0.02
Q8WVJ9	TWST2_HUMAN	0	0	0	1.41	0	1.43	-0.02
Q9ULV5	HSF4_HUMAN	0	0	0	1.41	0	1.43	-0.02
Q9NPC7	MYNN_HUMAN	0	0	0	1.39	0	1.41	-0.02
Q9UFW8	CGBP1_HUMAN	0	0	0	1.34	0	1.36	-0.02
O75603	GCM2_HUMAN	0	0	0	1.32	0	1.34	-0.02
O15198	SMAD9_HUMAN	0	0	0	1.29	0	1.31	-0.02
P0CG40	SP9_HUMAN	0	0	0	1.29	0	1.31	-0.02
Q86Y25	Z354C_HUMAN	0	0	0	1.04	0	1.06	-0.02
Q06546	GABPA_HUMAN	0	0	0	0.95	0	0.97	-0.02
P10153	RNAS2_HUMAN	0	0	0	0.89	0	0.91	-0.02
Q96A26	F162A_HUMAN	0	0	0	0.85	0	0.87	-0.02
Q15928	ZN141_HUMAN	0	0	0	0.83	0	0.85	-0.02
Q9H668	STN1_HUMAN	0	0	0	0.83	0	0.85	-0.02
Q5SR53	CA200_HUMAN	0	0	0	0.82	0	0.84	-0.02
Q92753	RORB_HUMAN	0	0	0	0.82	0	0.84	-0.02
Q9UID6	ZN639_HUMAN	0	0	0	0.82	0	0.84	-0.02
Q6PK30	CT75_HUMAN	0	0	0	0.76	0	0.78	-0.02
A0PJM3	GORL_HUMAN	0	0	0	1.32	0	1.34	-0.02
Q8NFT6	DBF4B_HUMAN	0	0	0	1.61	0	1.64	-0.03
Q9Y5R6	DMRT1_HUMAN	0	0	0	1.37	0	1.4	-0.03
Q9UPM6	LHX6_HUMAN	0	0	0	1.36	0	1.39	-0.03
Q6ZNG9	KRBA2_HUMAN	0	0	0	1.35	0	1.38	-0.03
P17030	ZNF25_HUMAN	0	0	0	0.93	0	0.96	-0.03
Q9H3J6	CL065_HUMAN	0	0	0	0.81	0	0.84	-0.03
Q6UN15	FIP1_HUMAN	0	0	0	1.58	0	1.61	-0.03
O75928	PIAS2_HUMAN	0	0	0	1.56	0	1.59	-0.03
Q9BZC1	CELF4_HUMAN	0	0	0	1.52	0	1.55	-0.03
P0C7P1	RBY1D_HUMAN	0	0	0	1.49	0	1.52	-0.03
P0DJD3	RBY1A_HUMAN	0	0	0	1.49	0	1.52	-0.03
P0DJD4	RBY1C_HUMAN	0	0	0	1.49	0	1.52	-0.03
Q01658	NC2B_HUMAN	0	0	0	1.49	0	1.52	-0.03
P12268	IMDH2_HUMAN	0	0	0	1.48	0	1.51	-0.03
Q8TEY5	CR3L4_HUMAN	0	0	0	1.47	0	1.5	-0.03
Q5U5Q3	MEX3C_HUMAN	0	0	0	1.46	0	1.49	-0.03
Q8NCV1	ADAD2_HUMAN	0	0	0	1.45	0	1.48	-0.03
Q5TC79	ZBT37_HUMAN	0	0	0	1.42	0	1.45	-0.03
P50548	ERF_HUMAN	0	0	0	1.41	0	1.44	-0.03
P78426	NKX61_HUMAN	0	0	0	1.41	0	1.44	-0.03
P0CG00	ZSA5D_HUMAN	0	0	0	1.39	0	1.42	-0.03
P78406	RAE1L_HUMAN	0	0	0	1.33	0	1.36	-0.03
Q92917	GPKOW_HUMAN	0	0	0	1.33	0	1.36	-0.03
Q8NDY6	BHE23_HUMAN	0	0	0	1.32	0	1.35	-0.03
Q15797	SMAD1_HUMAN	0	0	0	1.31	0	1.34	-0.03
Q99717	SMAD5_HUMAN	0	0	0	1.31	0	1.34	-0.03
Q92879	CELF1_HUMAN	0	0	0	1.29	0	1.32	-0.03
Q6NVH7	SWAP1_HUMAN	0	0	0	1.26	0	1.29	-0.03
Q96S94	CCNL2_HUMAN	0	0	0	1.18	0	1.21	-0.03
Q9H5U6	ZCHC4_HUMAN	0	0	0	1.13	0	1.16	-0.03
P52737	ZN136_HUMAN	0	0	0	1.02	0	1.05	-0.03
P43026	GDF5_HUMAN	0	0	0	1.01	0	1.04	-0.03
Q6S9Z5	ZN474_HUMAN	0	0	0	1.01	0	1.04	-0.03
O95780	ZN682_HUMAN	0	0	0	1	0	1.03	-0.03
P0CJ79	ZN888_HUMAN	0	0	0	0.95	0	0.98	-0.03
P27658	CO8A1_HUMAN	0	0	0	0.94	0	0.97	-0.03
O43516	WIPF1_HUMAN	0	0	0	0.89	0	0.92	-0.03
Q8NFD4	YI018_HUMAN	0	0	0	0.89	0	0.92	-0.03
Q13360	ZN177_HUMAN	0	0	0	0.87	0	0.9	-0.03
Q96BR6	ZN669_HUMAN	0	0	0	0.86	0	0.89	-0.03
O75469	NR1I2_HUMAN	0	0	0	0.85	0	0.88	-0.03
Q9HCD5	NCOA5_HUMAN	0	0	0	0.77	0	0.8	-0.03
A6NDE4	RBY1B_HUMAN	0	0	0	1.49	0	1.52	-0.03
A6NEQ0	RBY1E_HUMAN	0	0	0	1.49	0	1.52	-0.03
A8MUU9	YV023_HUMAN	0	0	0	0.86	0	0.89	-0.03
P18615	NELFE_HUMAN	0	0	0	1.62	0	1.66	-0.04
P25791	RBTN2_HUMAN	0	0	0	0.93	0	0.97	-0.04
Q8TA94	ZN563_HUMAN	0	0	0	0.92	0	0.96	-0.04
Q9UHA3	RLP24_HUMAN	0	0	0	0.81	0	0.85	-0.04
Q96MZ4	F218A_HUMAN	0	0	0	0.79	0	0.83	-0.04
Q969F1	TF3C6_HUMAN	0	0	0	1.58	0	1.62	-0.04
Q4VC44	FWCH1_HUMAN	0	0	0	1.56	0	1.6	-0.04
O00442	RTCA_HUMAN	0	0	0	1.54	0	1.58	-0.04
Q86VE0	MYPOP_HUMAN	0	0	0	1.53	0	1.57	-0.04
P57723	PCBP4_HUMAN	0	0	0	1.52	0	1.56	-0.04
Q99687	MEIS3_HUMAN	0	0	0	1.52	0	1.56	-0.04
Q9GZV8	PRD14_HUMAN	0	0	0	1.51	0	1.55	-0.04
P31249	HXD3_HUMAN	0	0	0	1.49	0	1.53	-0.04
Q92985	IRF7_HUMAN	0	0	0	1.49	0	1.53	-0.04
Q13485	SMAD4_HUMAN	0	0	0	1.48	0	1.52	-0.04
Q15415	RBY1F_HUMAN	0	0	0	1.48	0	1.52	-0.04
Q5JT82	KLF17_HUMAN	0	0	0	1.47	0	1.51	-0.04
Q9NUL7	DDX28_HUMAN	0	0	0	1.46	0	1.5	-0.04
P47974	TISD_HUMAN	0	0	0	1.45	0	1.49	-0.04
Q16514	TAF12_HUMAN	0	0	0	1.45	0	1.49	-0.04
O00358	FOXE1_HUMAN	0	0	0	1.44	0	1.48	-0.04
O75607	NPM3_HUMAN	0	0	0	1.44	0	1.48	-0.04
Q96S65	CSRN1_HUMAN	0	0	0	1.44	0	1.48	-0.04
P10827	THA_HUMAN	0	0	0	1.43	0	1.47	-0.04
P41161	ETV5_HUMAN	0	0	0	1.43	0	1.47	-0.04
O43148	MCES_HUMAN	0	0	0	1.41	0	1.45	-0.04
Q9C0F3	ZN436_HUMAN	0	0	0	1.41	0	1.45	-0.04
Q9H4W6	COE3_HUMAN	0	0	0	1.41	0	1.45	-0.04
Q7RTU0	TCF24_HUMAN	0	0	0	1.4	0	1.44	-0.04
Q8NCN2	ZBT34_HUMAN	0	0	0	1.38	0	1.42	-0.04
P55316	FOXG1_HUMAN	0	0	0	1.32	0	1.36	-0.04
Q8WVK2	SNR27_HUMAN	0	0	0	1.27	0	1.31	-0.04
Q96SZ4	ZSC10_HUMAN	0	0	0	1.27	0	1.31	-0.04
O76021	RL1D1_HUMAN	0	0	0	1.26	0	1.3	-0.04
O95319	CELF2_HUMAN	0	0	0	1.26	0	1.3	-0.04
P31260	HXA10_HUMAN	0	0	0	1.25	0	1.29	-0.04
Q9UNN4	TF2AY_HUMAN	0	0	0	1.25	0	1.29	-0.04
P48169	GBRA4_HUMAN	0	0	0	1.04	0	1.08	-0.04
Q8TB69	ZN519_HUMAN	0	0	0	1.04	0	1.08	-0.04
Q13398	ZN211_HUMAN	0	0	0	1.03	0	1.07	-0.04
Q99551	MTERF_HUMAN	0	0	0	1.01	0	1.05	-0.04
Q5EBM4	ZN542_HUMAN	0	0	0	0.99	0	1.03	-0.04
Q8WUY8	NAT14_HUMAN	0	0	0	0.99	0	1.03	-0.04
O75373	ZN737_HUMAN	0	0	0	0.98	0	1.02	-0.04
P46783	RS10_HUMAN	0	0	0	0.98	0	1.02	-0.04
Q8N441	FGRL1_HUMAN	0	0	0	0.97	0	1.01	-0.04
Q569G3	CE047_HUMAN	0	0	0	0.94	0	0.98	-0.04
Q8N1X5	YF001_HUMAN	0	0	0	0.94	0	0.98	-0.04
Q96H40	ZN486_HUMAN	0	0	0	0.94	0	0.98	-0.04
P12724	ECP_HUMAN	0	0	0	0.87	0	0.91	-0.04
Q5SXM8	DNLZ_HUMAN	0	0	0	0.87	0	0.91	-0.04
Q9UBZ4	APEX2_HUMAN	0	0	0	0.87	0	0.91	-0.04
Q9Y230	RUVB2_HUMAN	0	0	0	0.85	0	0.89	-0.04
P17023	ZNF19_HUMAN	0	0	0	0.84	0	0.88	-0.04
P63124	VPK9_HUMAN	0	0	0	0.84	0	0.88	-0.04
Q5SZB4	CI050_HUMAN	0	0	0	0.76	0	0.8	-0.04
P17097	ZNF7_HUMAN	0	0	0	0.75	0	0.79	-0.04
P61968	LMO4_HUMAN	0	0	0	0.69	0	0.73	-0.04
A6NGY3	CE052_HUMAN	0	0	0	0.82	0	0.86	-0.04
Q6QHK4	FIGLA_HUMAN	0	0	0	1.37	0	1.42	-0.05
P21128	ENDOU_HUMAN	0	0	0	1.35	0	1.4	-0.05
Q0VG99	MESP2_HUMAN	0	0	0	1.35	0	1.4	-0.05
Q04206	TF65_HUMAN	0	0	0	1.34	0	1.39	-0.05
Q8NDW4	ZN248_HUMAN	0	0	0	0.91	0	0.96	-0.05
Q8TAF7	ZN461_HUMAN	0	0	0	0.91	0	0.96	-0.05
Q969E3	UCN3_HUMAN	0	0	0	0.91	0	0.96	-0.05
Q15929	ZNF56_HUMAN	0	0	0	0.9	0	0.95	-0.05
Q14739	LBR_HUMAN	0	0	0	0.89	0	0.94	-0.05
Q5VZT2	CJ113_HUMAN	0	0	0	0.89	0	0.94	-0.05
A6NKL6	T200C_HUMAN	0	0	0	0.81	0	0.86	-0.05
P49590	SYHM_HUMAN	0	0	0	0.39	0	0.44	-0.05
P49715	CEBPA_HUMAN	0	0	0	1.63	0	1.68	-0.05
P0CB47	UBFL1_HUMAN	0	0	0	1.56	0	1.61	-0.05
Q3MJ62	ZSC23_HUMAN	0	0	0	1.55	0	1.6	-0.05
Q14451	GRB7_HUMAN	0	0	0	1.51	0	1.56	-0.05
Q7L945	ZN627_HUMAN	0	0	0	1.5	0	1.55	-0.05
Q13951	PEBB_HUMAN	0	0	0	1.49	0	1.54	-0.05
P10155	RO60_HUMAN	0	0	0	1.48	0	1.53	-0.05
P48382	RFX5_HUMAN	0	0	0	1.48	0	1.53	-0.05
Q9BU19	ZN692_HUMAN	0	0	0	1.48	0	1.53	-0.05
Q8IXM2	BAP18_HUMAN	0	0	0	1.47	0	1.52	-0.05
Q8N3Z6	ZCHC7_HUMAN	0	0	0	1.47	0	1.52	-0.05
Q9UGN5	PARP2_HUMAN	0	0	0	1.44	0	1.49	-0.05
O14771	ZN213_HUMAN	0	0	0	1.43	0	1.48	-0.05
P04198	MYCN_HUMAN	0	0	0	1.41	0	1.46	-0.05
Q01201	RELB_HUMAN	0	0	0	1.41	0	1.46	-0.05
P56693	SOX10_HUMAN	0	0	0	1.38	0	1.43	-0.05
Q9Y3C5	RNF11_HUMAN	0	0	0	1.32	0	1.37	-0.05
O43541	SMAD6_HUMAN	0	0	0	1.25	0	1.3	-0.05
P14859	PO2F1_HUMAN	0	0	0	1.17	0	1.22	-0.05
Q9BUY5	ZN426_HUMAN	0	0	0	1.05	0	1.1	-0.05
Q8NDP4	ZN439_HUMAN	0	0	0	1.02	0	1.07	-0.05
Q7L4I2	RSRC2_HUMAN	0	0	0	1	0	1.05	-0.05
Q8N9K5	ZN565_HUMAN	0	0	0	0.99	0	1.04	-0.05
Q9NQX6	ZN331_HUMAN	0	0	0	0.94	0	0.99	-0.05
P27361	MK03_HUMAN	0	0	0	0.87	0	0.92	-0.05
P63121	VPK5_HUMAN	0	0	0	0.84	0	0.89	-0.05
P63131	VPK12_HUMAN	0	0	0	0.84	0	0.89	-0.05
Q8TAT2	FGFP3_HUMAN	0	0	0	0.84	0	0.89	-0.05
P10265	VPK10_HUMAN	0	0	0	0.83	0	0.88	-0.05
P59089	CU086_HUMAN	0	0	0	0.83	0	0.88	-0.05
P63127	VPK4_HUMAN	0	0	0	0.83	0	0.88	-0.05
A2RRD8	ZN320_HUMAN	0	0	0	0.94	0	0.99	-0.05
A6NK21	YI017_HUMAN	0	0	0	0.99	0	1.04	-0.05
Q8IUX4	ABC3F_HUMAN	0	0	0	1.36	0	1.42	-0.06
P05423	RPC4_HUMAN	0	0	0	1.35	0	1.41	-0.06
Q6NX45	ZN774_HUMAN	0	0	0	1.34	0	1.4	-0.06
Q9NX63	CHCH3_HUMAN	0	0	0	1.34	0	1.4	-0.06
Q9UIH9	KLF15_HUMAN	0	0	0	1.34	0	1.4	-0.06
P79522	PRR3_HUMAN	0	0	0	1.32	0	1.38	-0.06
Q96J87	CELF6_HUMAN	0	0	0	1.08	0	1.14	-0.06
B2CW77	KILIN_HUMAN	0	0	0	1.35	0	1.41	-0.06
Q8N729	NPW_HUMAN	0	0	0	0.9	0	0.96	-0.06
Q8NEQ6	CA064_HUMAN	0	0	0	0.9	0	0.96	-0.06
P02768	ALBU_HUMAN	0	0	0	0.89	0	0.95	-0.06
Q86XR5	PRIMA_HUMAN	0	0	0	0.78	0	0.84	-0.06
Q8NEW7	TMIE_HUMAN	0	0	0	0.78	0	0.84	-0.06
Q5T4W7	ARTN_HUMAN	0	0	0	0.77	0	0.83	-0.06
Q96I59	SYNM_HUMAN	0	0	0	0.77	0	0.83	-0.06
P31271	HXA13_HUMAN	0	0	0	1.51	0	1.57	-0.06
Q9NUU7	DD19A_HUMAN	0	0	0	1.48	0	1.54	-0.06
Q03989	ARI5A_HUMAN	0	0	0	1.47	0	1.53	-0.06
Q96NZ1	FOXN4_HUMAN	0	0	0	1.46	0	1.52	-0.06
O43918	AIRE_HUMAN	0	0	0	1.45	0	1.51	-0.06
Q9NQZ8	ZNF71_HUMAN	0	0	0	1.45	0	1.51	-0.06
P35638	DDIT3_HUMAN	0	0	0	1.43	0	1.49	-0.06
Q8NCP5	ZBT44_HUMAN	0	0	0	1.43	0	1.49	-0.06
P62280	RS11_HUMAN	0	0	0	1.42	0	1.48	-0.06
Q05215	EGR4_HUMAN	0	0	0	1.42	0	1.48	-0.06
Q8WW32	HMGB4_HUMAN	0	0	0	1.39	0	1.45	-0.06
Q9NX24	NHP2_HUMAN	0	0	0	1.39	0	1.45	-0.06
Q9Y6V7	DDX49_HUMAN	0	0	0	1.29	0	1.35	-0.06
Q06710	PAX8_HUMAN	0	0	0	1.28	0	1.34	-0.06
Q96CS4	ZN689_HUMAN	0	0	0	1.28	0	1.34	-0.06
Q9Y5A6	ZSC21_HUMAN	0	0	0	1.22	0	1.28	-0.06
Q9ULM2	ZN490_HUMAN	0	0	0	1.06	0	1.12	-0.06
Q8TBZ8	ZN564_HUMAN	0	0	0	1.05	0	1.11	-0.06
P23510	TNFL4_HUMAN	0	0	0	1	0	1.06	-0.06
Q5JUW0	ZN673_HUMAN	0	0	0	0.95	0	1.01	-0.06
Q8NCU7	C2C4A_HUMAN	0	0	0	0.95	0	1.01	-0.06
O60565	GREM1_HUMAN	0	0	0	0.94	0	1	-0.06
O95831	AIFM1_HUMAN	0	0	0	0.94	0	1	-0.06
Q6NTF9	RHBD2_HUMAN	0	0	0	0.86	0	0.92	-0.06
Q9H633	RPP21_HUMAN	0	0	0	0.86	0	0.92	-0.06
P63119	VPK1_HUMAN	0	0	0	0.84	0	0.9	-0.06
P63120	VPK3_HUMAN	0	0	0	0.84	0	0.9	-0.06
P63125	VPK17_HUMAN	0	0	0	0.84	0	0.9	-0.06
P63129	VPK11_HUMAN	0	0	0	0.84	0	0.9	-0.06
P84996	ALEX_HUMAN	0	0	0	0.84	0	0.9	-0.06
Q02556	IRF8_HUMAN	0	0	0	0.74	0	0.8	-0.06
A6NLJ0	C2C4B_HUMAN	0	0	0	0.99	0	1.05	-0.06
B2RV13	CQ105_HUMAN	0	0	0	0.87	0	0.93	-0.06
Q96SC8	DMTA2_HUMAN	0	0	0	1.37	0	1.44	-0.07
Q9ULM6	CNOT6_HUMAN	0	0	0	1.37	0	1.44	-0.07
P35713	SOX18_HUMAN	0	0	0	1.36	0	1.43	-0.07
O75446	SAP30_HUMAN	0	0	0	1.35	0	1.42	-0.07
Q12870	TCF15_HUMAN	0	0	0	1.35	0	1.42	-0.07
Q7Z7K2	ZN467_HUMAN	0	0	0	1.33	0	1.4	-0.07
Q9UK33	ZN580_HUMAN	0	0	0	1.32	0	1.39	-0.07
P41225	SOX3_HUMAN	0	0	0	1.31	0	1.38	-0.07
Q15672	TWST1_HUMAN	0	0	0	1.31	0	1.38	-0.07
Q03924	ZN117_HUMAN	0	0	0	0.9	0	0.97	-0.07
Q14593	ZN273_HUMAN	0	0	0	0.9	0	0.97	-0.07
P15814	IGLL1_HUMAN	0	0	0	0.8	0	0.87	-0.07
Q8N8F4	YV027_HUMAN	0	0	0	0.79	0	0.86	-0.07
Q96LR1	CRIT1_HUMAN	0	0	0	0.75	0	0.82	-0.07
Q9H2A9	CHST8_HUMAN	0	0	0	0.65	0	0.72	-0.07
A8MQB3	CQ051_HUMAN	0	0	0	0.92	0	0.99	-0.07
Q96LT9	RBM40_HUMAN	0	0	0	1.55	0	1.62	-0.07
P10073	ZSC22_HUMAN	0	0	0	1.51	0	1.58	-0.07
Q15784	NDF2_HUMAN	0	0	0	1.49	0	1.56	-0.07
P26373	RL13_HUMAN	0	0	0	1.47	0	1.54	-0.07
Q03060	CREM_HUMAN	0	0	0	1.47	0	1.54	-0.07
Q5TEC3	ZN697_HUMAN	0	0	0	1.45	0	1.52	-0.07
Q12800	TFCP2_HUMAN	0	0	0	1.44	0	1.51	-0.07
Q9H7X3	ZN696_HUMAN	0	0	0	1.44	0	1.51	-0.07
Q96SF7	TBX15_HUMAN	0	0	0	1.41	0	1.48	-0.07
Q92784	DPF3_HUMAN	0	0	0	1.4	0	1.47	-0.07
Q9P2K5	MYEF2_HUMAN	0	0	0	1.39	0	1.46	-0.07
Q15937	ZNF79_HUMAN	0	0	0	1.38	0	1.45	-0.07
Q9Y606	TRUA_HUMAN	0	0	0	1.3	0	1.37	-0.07
Q06265	EXOS9_HUMAN	0	0	0	1.27	0	1.34	-0.07
P11161	EGR2_HUMAN	0	0	0	1.25	0	1.32	-0.07
P51114	FXR1_HUMAN	0	0	0	1.24	0	1.31	-0.07
Q9NVW2	RNF12_HUMAN	0	0	0	1.24	0	1.31	-0.07
Q9H1J1	REN3A_HUMAN	0	0	0	1.23	0	1.3	-0.07
Q569K4	Z385B_HUMAN	0	0	0	1.21	0	1.28	-0.07
Q8N6W0	CELF5_HUMAN	0	0	0	1.2	0	1.27	-0.07
C9JE40	PATL2_HUMAN	0	0	0	1.19	0	1.26	-0.07
Q8N2W9	PIAS4_HUMAN	0	0	0	0.94	0	1.01	-0.07
Q93091	RNAS6_HUMAN	0	0	0	0.85	0	0.92	-0.07
Q9H4Q4	PRD12_HUMAN	0	0	0	0.85	0	0.92	-0.07
Q9UK11	ZN223_HUMAN	0	0	0	0.85	0	0.92	-0.07
P63122	VPK6_HUMAN	0	0	0	0.83	0	0.9	-0.07
A8MU93	CQ100_HUMAN	0	0	0	0.84	0	0.91	-0.07
A8MUV8	ZN727_HUMAN	0	0	0	0.96	0	1.03	-0.07
Q49A26	GLYR1_HUMAN	0	0	0	1.56	0	1.64	-0.08
Q8N7U7	TPRX1_HUMAN	0	0	0	1.37	0	1.45	-0.08
Q8TBF4	ZCRB1_HUMAN	0	0	0	1.37	0	1.45	-0.08
Q66K41	Z385C_HUMAN	0	0	0	1.36	0	1.44	-0.08
Q7Z3K6	MIER3_HUMAN	0	0	0	1.36	0	1.44	-0.08
Q9Y6I0	VPK2_HUMAN	0	0	0	1.34	0	1.42	-0.08
Q9H875	PKRI1_HUMAN	0	0	0	1.32	0	1.4	-0.08
P41212	ETV6_HUMAN	0	0	0	1.3	0	1.38	-0.08
P78415	IRX3_HUMAN	0	0	0	1.3	0	1.38	-0.08
Q96AW1	VOPP1_HUMAN	0	0	0	0.93	0	1.01	-0.08
P02812	PRB2_HUMAN	0	0	0	0.9	0	0.98	-0.08
Q8IYN0	ZN100_HUMAN	0	0	0	0.86	0	0.94	-0.08
Q8WW36	ZCH13_HUMAN	0	0	0	0.8	0	0.88	-0.08
Q96RU8	TRIB1_HUMAN	0	0	0	0.75	0	0.83	-0.08
Q9H772	GREM2_HUMAN	0	0	0	0.52	0	0.6	-0.08
A6NJ64	NPIL2_HUMAN	0	0	0	0.88	0	0.96	-0.08
A8MZ25	YQ037_HUMAN	0	0	0	0.79	0	0.87	-0.08
Q8IVW1	ARL17_HUMAN	0	0	0	0.46	0	0.54	-0.08
Q3MIT2	PUS10_HUMAN	0	0	0	1.64	0	1.72	-0.08
Q96AP0	ACD_HUMAN	0	0	0	1.51	0	1.59	-0.08
Q16236	NF2L2_HUMAN	0	0	0	1.5	0	1.58	-0.08
Q9UJL9	ZF69B_HUMAN	0	0	0	1.48	0	1.56	-0.08
Q9UJL9	ZF69B_HUMAN	0	0	0	1.48	0	1.56	-0.08
Q9UJL9	ZN643_HUMAN	0	0	0	1.48	0	1.56	-0.08
Q9UJL9	ZN643_HUMAN	0	0	0	1.48	0	1.56	-0.08
Q9UMR2	DD19B_HUMAN	0	0	0	1.48	0	1.56	-0.08
Q9Y2P0	ZN835_HUMAN	0	0	0	1.47	0	1.55	-0.08
O00409	FOXN3_HUMAN	0	0	0	1.46	0	1.54	-0.08
Q8N0Z2	ABRA_HUMAN	0	0	0	1.46	0	1.54	-0.08
Q96GM8	TOE1_HUMAN	0	0	0	1.46	0	1.54	-0.08
Q9BT81	SOX7_HUMAN	0	0	0	1.45	0	1.53	-0.08
Q9H2C1	LHX5_HUMAN	0	0	0	1.45	0	1.53	-0.08
P48436	SOX9_HUMAN	0	0	0	1.44	0	1.52	-0.08
Q8TAS1	UHMK1_HUMAN	0	0	0	1.44	0	1.52	-0.08
O60675	MAFK_HUMAN	0	0	0	1.43	0	1.51	-0.08
Q7Z6M4	MTER2_HUMAN	0	0	0	1.43	0	1.51	-0.08
O15525	MAFG_HUMAN	0	0	0	1.42	0	1.5	-0.08
O43189	PHF1_HUMAN	0	0	0	1.41	0	1.49	-0.08
Q9NWB1	RFOX1_HUMAN	0	0	0	1.41	0	1.49	-0.08
Q9UBX0	HESX1_HUMAN	0	0	0	1.41	0	1.49	-0.08
P42771	CD2A1_HUMAN	0	0	0	1.39	0	1.47	-0.08
Q6XD76	ASCL4_HUMAN	0	0	0	1.38	0	1.46	-0.08
P55317	FOXA1_HUMAN	0	0	0	1.28	0	1.36	-0.08
P31749	AKT1_HUMAN	0	0	0	1.26	0	1.34	-0.08
P15407	FOSL1_HUMAN	0	0	0	1.24	0	1.32	-0.08
Q15306	IRF4_HUMAN	0	0	0	1.23	0	1.31	-0.08
Q9NQR1	SETD8_HUMAN	0	0	0	1.02	0	1.1	-0.08
Q9NVH0	EXD2_HUMAN	0	0	0	1.02	0	1.1	-0.08
Q3SY52	ZIK1_HUMAN	0	0	0	0.99	0	1.07	-0.08
Q6ZMV8	ZN730_HUMAN	0	0	0	0.99	0	1.07	-0.08
Q12901	ZN155_HUMAN	0	0	0	0.97	0	1.05	-0.08
Q9NQ39	RS10L_HUMAN	0	0	0	0.95	0	1.03	-0.08
B7Z8K6	TRDC_HUMAN	0	0	0	0.85	0	0.93	-0.08
P63279	UBC9_HUMAN	0	0	0	0.84	0	0.92	-0.08
Q499Z4	ZN672_HUMAN	0	0	0	0.83	0	0.91	-0.08
Q6ZRN7	YP029_HUMAN	0	0	0	0.82	0	0.9	-0.08
P59020	DSCR9_HUMAN	0	0	0	0.72	0	0.8	-0.08
Q6NT89	TRNP1_HUMAN	0	0	0	0.7	0	0.78	-0.08
Q9NXE8	CWC25_HUMAN	0	0	0	0.69	0	0.77	-0.08
A1L020	MEX3A_HUMAN	0	0	0	1.4	0	1.48	-0.08
A6NL88	SHSA7_HUMAN	0	0	0	1.03	0	1.11	-0.08
A6NNA2	SRRM3_HUMAN	0	0	0	0.95	0	1.03	-0.08
A8K0S8	ME3L2_HUMAN	0	0	0	1.41	0	1.49	-0.08
P08651	NFIC_HUMAN	0	0	0	1.37	0	1.46	-0.09
P09629	HXB7_HUMAN	0	0	0	1.36	0	1.45	-0.09
P56179	DLX6_HUMAN	0	0	0	1.36	0	1.45	-0.09
P63241	IF5A1_HUMAN	0	0	0	1.36	0	1.45	-0.09
Q6IS14	IF5AL_HUMAN	0	0	0	1.36	0	1.45	-0.09
Q9NSA3	CNBP1_HUMAN	0	0	0	1.36	0	1.45	-0.09
Q15170	TCAL1_HUMAN	0	0	0	1.35	0	1.44	-0.09
P00973	OAS1_HUMAN	0	0	0	1.34	0	1.43	-0.09
Q7Z6K1	THAP5_HUMAN	0	0	0	1.31	0	1.4	-0.09
Q8NC51	PAIRB_HUMAN	0	0	0	1.31	0	1.4	-0.09
P61296	HAND2_HUMAN	0	0	0	1.3	0	1.39	-0.09
O60667	FAIM3_HUMAN	0	0	0	0.93	0	1.02	-0.09
Q6PH81	CP087_HUMAN	0	0	0	0.93	0	1.02	-0.09
Q8WXC7	PRR21_HUMAN	0	0	0	0.9	0	0.99	-0.09
Q6K0P9	IFIX_HUMAN	0	0	0	0.89	0	0.98	-0.09
Q04837	SSBP_HUMAN	0	0	0	0.88	0	0.97	-0.09
Q5VTH2	CA192_HUMAN	0	0	0	0.87	0	0.96	-0.09
C9JC47	F157A_HUMAN	0	0	0	0.85	0	0.94	-0.09
Q96KF2	PRAC_HUMAN	0	0	0	0.79	0	0.88	-0.09
P62753	RS6_HUMAN	0	0	0	0.77	0	0.86	-0.09
Q6ZRP5	YD019_HUMAN	0	0	0	0.76	0	0.85	-0.09
O94900	TOX_HUMAN	0	0	0	1.52	0	1.61	-0.09
Q8NFW5	DMBX1_HUMAN	0	0	0	1.5	0	1.59	-0.09
P49910	ZN165_HUMAN	0	0	0	1.49	0	1.58	-0.09
Q6ZN18	AEBP2_HUMAN	0	0	0	1.48	0	1.57	-0.09
Q96C28	ZN707_HUMAN	0	0	0	1.48	0	1.57	-0.09
O43889	CREB3_HUMAN	0	0	0	1.47	0	1.56	-0.09
Q8IYX4	DND1_HUMAN	0	0	0	1.46	0	1.55	-0.09
O75381	PEX14_HUMAN	0	0	0	1.45	0	1.54	-0.09
P54725	RD23A_HUMAN	0	0	0	1.44	0	1.53	-0.09
Q9Y3Q8	T22D4_HUMAN	0	0	0	1.42	0	1.51	-0.09
P60323	NANO3_HUMAN	0	0	0	1.41	0	1.5	-0.09
Q05195	MAD1_HUMAN	0	0	0	1.41	0	1.5	-0.09
P61244	MAX_HUMAN	0	0	0	1.39	0	1.48	-0.09
Q8IXT2	DMRTD_HUMAN	0	0	0	1.39	0	1.48	-0.09
Q8WYK2	JDP2_HUMAN	0	0	0	1.27	0	1.36	-0.09
Q01543	FLI1_HUMAN	0	0	0	1.25	0	1.34	-0.09
O43365	HXA3_HUMAN	0	0	0	1.23	0	1.32	-0.09
Q5T5D7	ZN684_HUMAN	0	0	0	1.01	0	1.1	-0.09
Q6ZN11	ZN793_HUMAN	0	0	0	0.99	0	1.08	-0.09
O00744	WN10B_HUMAN	0	0	0	0.94	0	1.03	-0.09
Q15573	TAF1A_HUMAN	0	0	0	0.84	0	0.93	-0.09
Q8N8Z3	CJ108_HUMAN	0	0	0	0.84	0	0.93	-0.09
P63123	VPK7_HUMAN	0	0	0	0.83	0	0.92	-0.09
O00141	SGK1_HUMAN	0	0	0	0.7	0	0.79	-0.09
E9PGG2	ANHX_HUMAN	0	0	0	1.53	0	1.63	-0.1
Q8N344	MIER2_HUMAN	0	0	0	1.53	0	1.63	-0.1
P12272	PTHR_HUMAN	0	0	0	1.37	0	1.47	-0.1
P04156	PRIO_HUMAN	0	0	0	1.36	0	1.46	-0.1
Q5TA89	HES5_HUMAN	0	0	0	1.36	0	1.46	-0.1
P15863	PAX1_HUMAN	0	0	0	1.35	0	1.45	-0.1
P50549	ETV1_HUMAN	0	0	0	1.35	0	1.45	-0.1
P98182	ZN200_HUMAN	0	0	0	1.35	0	1.45	-0.1
Q9NQ33	ASCL3_HUMAN	0	0	0	1.35	0	1.45	-0.1
Q92988	DLX4_HUMAN	0	0	0	1.34	0	1.44	-0.1
O96004	HAND1_HUMAN	0	0	0	1.33	0	1.43	-0.1
Q96I25	SPF45_HUMAN	0	0	0	1.33	0	1.43	-0.1
Q6ZN57	ZFP2_HUMAN	0	0	0	1.32	0	1.42	-0.1
Q9NU63	ZFP57_HUMAN	0	0	0	1.31	0	1.41	-0.1
Q8N5X7	IF4E3_HUMAN	0	0	0	1.3	0	1.4	-0.1
Q5T3I0	GPTC4_HUMAN	0	0	0	1.29	0	1.39	-0.1
Q16600	ZN239_HUMAN	0	0	0	1.28	0	1.38	-0.1
Q8TBJ5	FEZF2_HUMAN	0	0	0	1.28	0	1.38	-0.1
Q92754	AP2C_HUMAN	0	0	0	1.28	0	1.38	-0.1
O75616	ERAL1_HUMAN	0	0	0	1.12	0	1.22	-0.1
Q9GZT9	EGLN1_HUMAN	0	0	0	1.11	0	1.21	-0.1
P10826	RARB_HUMAN	0	0	0	1.05	0	1.15	-0.1
Q14584	ZN266_HUMAN	0	0	0	0.93	0	1.03	-0.1
Q9H606	CY017_HUMAN	0	0	0	0.93	0	1.03	-0.1
Q8WU49	CG033_HUMAN	0	0	0	0.91	0	1.01	-0.1
Q8N326	CJ111_HUMAN	0	0	0	0.89	0	0.99	-0.1
Q8TCC3	RM30_HUMAN	0	0	0	0.88	0	0.98	-0.1
P18509	PACA_HUMAN	0	0	0	0.87	0	0.97	-0.1
Q5BIV9	SPRN_HUMAN	0	0	0	0.86	0	0.96	-0.1
C9JDV5	CL097_HUMAN	0	0	0	0.85	0	0.95	-0.1
P19388	RPAB1_HUMAN	0	0	0	0.85	0	0.95	-0.1
Q96LS8	CB048_HUMAN	0	0	0	0.81	0	0.91	-0.1
Q6PB30	CSAG1_HUMAN	0	0	0	0.8	0	0.9	-0.1
Q969W3	F104A_HUMAN	0	0	0	0.8	0	0.9	-0.1
Q96RI1	NR1H4_HUMAN	0	0	0	0.76	0	0.86	-0.1
P52741	ZN134_HUMAN	0	0	0	0.72	0	0.82	-0.1
A8MTW9	YB043_HUMAN	0	0	0	0.93	0	1.03	-0.1
Q01130	SRSF2_HUMAN	0	0	0	2.38	0	2.48	-0.1
Q13601	KRR1_HUMAN	0	0	0	1.48	0	1.58	-0.1
Q96HR8	NAF1_HUMAN	0	0	0	1.48	0	1.58	-0.1
P58012	FOXL2_HUMAN	0	0	0	1.47	0	1.57	-0.1
P59817	Z280A_HUMAN	0	0	0	1.44	0	1.54	-0.1
P81877	SSBP2_HUMAN	0	0	0	1.43	0	1.53	-0.1
O60422	ONEC3_HUMAN	0	0	0	1.42	0	1.52	-0.1
P26196	DDX6_HUMAN	0	0	0	1.4	0	1.5	-0.1
Q9NQW5	PRDM7_HUMAN	0	0	0	1.4	0	1.5	-0.1
Q9BQW3	COE4_HUMAN	0	0	0	1.39	0	1.49	-0.1
P78411	IRX5_HUMAN	0	0	0	1.38	0	1.48	-0.1
Q9BSK1	ZN577_HUMAN	0	0	0	1.38	0	1.48	-0.1
Q9Y543	HES2_HUMAN	0	0	0	1.38	0	1.48	-0.1
O43818	U3IP2_HUMAN	0	0	0	1.26	0	1.36	-0.1
Q15427	SF3B4_HUMAN	0	0	0	1.25	0	1.35	-0.1
P04553	HSP1_HUMAN	0	0	0	1.23	0	1.33	-0.1
O95409	ZIC2_HUMAN	0	0	0	1.18	0	1.28	-0.1
O15315	RA51B_HUMAN	0	0	0	0.96	0	1.06	-0.1
A6NJL1	ZSA5B_HUMAN	0	0	0	1.23	0	1.33	-0.1
A6NMK7	CPS4L_HUMAN	0	0	0	1.52	0	1.62	-0.1
Q3SY56	SP6_HUMAN	0	0	0	1.54	0	1.65	-0.11
Q16670	ZN187_HUMAN	0	0	0	1.37	0	1.48	-0.11
Q13887	KLF5_HUMAN	0	0	0	1.36	0	1.47	-0.11
Q6RFH8	DUX4C_HUMAN	0	0	0	1.35	0	1.46	-0.11
P62891	RL39_HUMAN	0	0	0	1.34	0	1.45	-0.11
Q9BTP6	ZBED2_HUMAN	0	0	0	1.34	0	1.45	-0.11
P52298	NCBP2_HUMAN	0	0	0	1.33	0	1.44	-0.11
Q6SJ96	TBPL2_HUMAN	0	0	0	1.33	0	1.44	-0.11
P56270	MAZ_HUMAN	0	0	0	1.31	0	1.42	-0.11
Q9NX74	DUS2L_HUMAN	0	0	0	1.31	0	1.42	-0.11
Q92901	RL3L_HUMAN	0	0	0	1.3	0	1.41	-0.11
Q9Y3T6	R3HC1_HUMAN	0	0	0	1.3	0	1.41	-0.11
Q12951	FOXI1_HUMAN	0	0	0	1.29	0	1.4	-0.11
Q6ZN04	MEX3B_HUMAN	0	0	0	1.29	0	1.4	-0.11
P20719	HXA5_HUMAN	0	0	0	1.28	0	1.39	-0.11
Q96PT3	DUX5_HUMAN	0	0	0	1.27	0	1.38	-0.11
Q9BTD8	RBM42_HUMAN	0	0	0	1.1	0	1.21	-0.11
Q96C00	ZBTB9_HUMAN	0	0	0	1.08	0	1.19	-0.11
P50750	CDK9_HUMAN	0	0	0	1.07	0	1.18	-0.11
Q8IY57	YAF2_HUMAN	0	0	0	0.93	0	1.04	-0.11
P25063	CD24_HUMAN	0	0	0	0.9	0	1.01	-0.11
Q5VTL8	PR38B_HUMAN	0	0	0	0.88	0	0.99	-0.11
Q3SXZ3	ZN718_HUMAN	0	0	0	0.85	0	0.96	-0.11
Q8N5B7	CERS5_HUMAN	0	0	0	0.85	0	0.96	-0.11
Q96EH5	RL39L_HUMAN	0	0	0	0.85	0	0.96	-0.11
Q9Y5V0	ZN706_HUMAN	0	0	0	0.83	0	0.94	-0.11
Q13794	APR_HUMAN	0	0	0	0.81	0	0.92	-0.11
Q8NA42	ZN383_HUMAN	0	0	0	0.81	0	0.92	-0.11
Q8N6U2	CL033_HUMAN	0	0	0	0.76	0	0.87	-0.11
Q15796	SMAD2_HUMAN	0	0	0	0.75	0	0.86	-0.11
A2RUQ5	CQ102_HUMAN	0	0	0	0.83	0	0.94	-0.11
A6NHN6	NPPL2_HUMAN	0	0	0	0.68	0	0.79	-0.11
A8K010	CF176_HUMAN	0	0	0	0.89	0	1	-0.11
A8MT65	ZN891_HUMAN	0	0	0	0.93	0	1.04	-0.11
Q86YH2	Z280B_HUMAN	0	0	0	1.51	0	1.62	-0.11
Q9UH17	ABC3B_HUMAN	0	0	0	1.48	0	1.59	-0.11
Q9C009	FOXQ1_HUMAN	0	0	0	1.47	0	1.58	-0.11
Q96E39	RMXL1_HUMAN	0	0	0	1.46	0	1.57	-0.11
Q9UL17	TBX21_HUMAN	0	0	0	1.46	0	1.57	-0.11
O00470	MEIS1_HUMAN	0	0	0	1.43	0	1.54	-0.11
Q7Z5D8	NANGN_HUMAN	0	0	0	1.43	0	1.54	-0.11
Q96AZ6	ISG20_HUMAN	0	0	0	1.42	0	1.53	-0.11
Q9NRF9	DPOE3_HUMAN	0	0	0	1.41	0	1.52	-0.11
P12524	MYCL1_HUMAN	0	0	0	1.4	0	1.51	-0.11
P57721	PCBP3_HUMAN	0	0	0	1.4	0	1.51	-0.11
Q14919	NC2A_HUMAN	0	0	0	1.4	0	1.51	-0.11
Q8WWY3	PRP31_HUMAN	0	0	0	1.4	0	1.51	-0.11
Q9HC36	RMTL1_HUMAN	0	0	0	1.4	0	1.51	-0.11
Q9C0J9	BHE41_HUMAN	0	0	0	1.39	0	1.5	-0.11
Q9ULC4	MCTS1_HUMAN	0	0	0	1.39	0	1.5	-0.11
Q7RTU5	ASCL5_HUMAN	0	0	0	1.38	0	1.49	-0.11
P42167	LAP2B_HUMAN	0	0	0	1.25	0	1.36	-0.11
Q9H790	EXO5_HUMAN	0	0	0	0.98	0	1.09	-0.11
Q96G23	CERS2_HUMAN	0	0	0	0.97	0	1.08	-0.11
Q9UMS4	PRP19_HUMAN	0	0	0	0.95	0	1.06	-0.11
Q6ZR93	YC025_HUMAN	0	0	0	0.82	0	0.93	-0.11
Q9ULZ1	APEL_HUMAN	0	0	0	0.82	0	0.93	-0.11
Q9Y2S7	PDIP2_HUMAN	0	0	0	0.82	0	0.93	-0.11
Q9NV31	IMP3_HUMAN	0	0	0	1.54	0	1.66	-0.12
Q9NX65	ZN434_HUMAN	0	0	0	1.37	0	1.49	-0.12
O15535	ZN193_HUMAN	0	0	0	1.36	0	1.48	-0.12
Q7Z2G1	H2BWT_HUMAN	0	0	0	1.36	0	1.48	-0.12
Q9UJU2	LEF1_HUMAN	0	0	0	1.36	0	1.48	-0.12
P62906	RL10A_HUMAN	0	0	0	1.35	0	1.47	-0.12
Q03014	HHEX_HUMAN	0	0	0	1.35	0	1.47	-0.12
Q8IZ73	RUSD2_HUMAN	0	0	0	1.35	0	1.47	-0.12
P80303	NUCB2_HUMAN	0	0	0	1.34	0	1.46	-0.12
Q8NA92	THAP8_HUMAN	0	0	0	1.33	0	1.45	-0.12
Q15631	TSN_HUMAN	0	0	0	1.32	0	1.44	-0.12
Q9H040	SPRTN_HUMAN	0	0	0	1.32	0	1.44	-0.12
P47813	IF1AX_HUMAN	0	0	0	1.31	0	1.43	-0.12
P47914	RL29_HUMAN	0	0	0	1.31	0	1.43	-0.12
Q8IXZ3	SP8_HUMAN	0	0	0	1.31	0	1.43	-0.12
Q8TAU0	NKX23_HUMAN	0	0	0	1.3	0	1.42	-0.12
Q86U06	RBM23_HUMAN	0	0	0	1.29	0	1.41	-0.12
Q9P2Z0	THA10_HUMAN	0	0	0	1.28	0	1.4	-0.12
P83731	RL24_HUMAN	0	0	0	1.27	0	1.39	-0.12
Q9BVC3	DCC1_HUMAN	0	0	0	1.1	0	1.22	-0.12
Q96HE9	PRR11_HUMAN	0	0	0	1.07	0	1.19	-0.12
Q96LP6	CL042_HUMAN	0	0	0	1.01	0	1.13	-0.12
P0CG12	CTF8A_HUMAN	0	0	0	0.93	0	1.05	-0.12
Q6ZT77	ZN826_HUMAN	0	0	0	0.93	0	1.05	-0.12
P81277	PRRP_HUMAN	0	0	0	0.91	0	1.03	-0.12
O43181	NDUS4_HUMAN	0	0	0	0.9	0	1.02	-0.12
Q8N5J4	SPIC_HUMAN	0	0	0	0.9	0	1.02	-0.12
Q9HD64	GAGD2_HUMAN	0	0	0	0.89	0	1.01	-0.12
P0CG42	F157B_HUMAN	0	0	0	0.88	0	1	-0.12
P22301	IL10_HUMAN	0	0	0	0.88	0	1	-0.12
P60468	SC61B_HUMAN	0	0	0	0.88	0	1	-0.12
Q6ZS46	YF009_HUMAN	0	0	0	0.88	0	1	-0.12
Q6ZTB9	ZN833_HUMAN	0	0	0	0.88	0	1	-0.12
Q96M85	YV008_HUMAN	0	0	0	0.87	0	0.99	-0.12
Q59GN2	R39L5_HUMAN	0	0	0	0.86	0	0.98	-0.12
Q9Y2C4	EXOG_HUMAN	0	0	0	0.86	0	0.98	-0.12
O43776	SYNC_HUMAN	0	0	0	0.85	0	0.97	-0.12
P05305	EDN1_HUMAN	0	0	0	0.85	0	0.97	-0.12
Q96N58	ZN578_HUMAN	0	0	0	0.84	0	0.96	-0.12
Q14585	ZN345_HUMAN	0	0	0	0.83	0	0.95	-0.12
Q9BSJ6	FA64A_HUMAN	0	0	0	0.78	0	0.9	-0.12
Q9BU76	MMTA2_HUMAN	0	0	0	0.77	0	0.89	-0.12
Q9Y466	NR2E1_HUMAN	0	0	0	0.77	0	0.89	-0.12
Q9H0W7	THAP2_HUMAN	0	0	0	0.75	0	0.87	-0.12
P13985	HRES1_HUMAN	0	0	0	0.72	0	0.84	-0.12
A1KXE4	F168B_HUMAN	0	0	0	0.77	0	0.89	-0.12
A6NGG3	CI092_HUMAN	0	0	0	0.84	0	0.96	-0.12
A6NH13	DAS1_HUMAN	0	0	0	0.84	0	0.96	-0.12
Q96LW9	ZN323_HUMAN	0	0	0	1.49	0	1.61	-0.12
P42677	RS27_HUMAN	0	0	0	1.45	0	1.57	-0.12
P19387	RPB3_HUMAN	0	0	0	1.44	0	1.56	-0.12
Q14582	MAD4_HUMAN	0	0	0	1.44	0	1.56	-0.12
Q86W11	ZSC30_HUMAN	0	0	0	1.44	0	1.56	-0.12
Q969G2	LHX4_HUMAN	0	0	0	1.44	0	1.56	-0.12
Q02930	CREB5_HUMAN	0	0	0	1.43	0	1.55	-0.12
P23409	MYF6_HUMAN	0	0	0	1.38	0	1.5	-0.12
O15105	SMAD7_HUMAN	0	0	0	1.22	0	1.34	-0.12
Q8TAK5	GABP2_HUMAN	0	0	0	1.18	0	1.3	-0.12
Q9BZS1	FOXP3_HUMAN	0	0	0	1.18	0	1.3	-0.12
P78414	IRX1_HUMAN	0	0	0	1.16	0	1.28	-0.12
Q6XE24	RBMS3_HUMAN	0	0	0	1.16	0	1.28	-0.12
Q71UM5	RS27L_HUMAN	0	0	0	0.97	0	1.09	-0.12
P40938	RFC3_HUMAN	0	0	0	0.94	0	1.06	-0.12
A9UHW6	MI4GD_HUMAN	0	0	0	1.39	0	1.51	-0.12
Q9Y221	NIP7_HUMAN	0	0	0	1.55	0	1.68	-0.13
Q8TE12	LMX1A_HUMAN	0	0	0	1.52	0	1.65	-0.13
Q99816	TS101_HUMAN	0	0	0	1.51	0	1.64	-0.13
P43489	TNR4_HUMAN	0	0	0	1.37	0	1.5	-0.13
P10075	GLI4_HUMAN	0	0	0	1.36	0	1.49	-0.13
Q5XG87	PAPD7_HUMAN	0	0	0	1.36	0	1.49	-0.13
Q68D20	PMS2L_HUMAN	0	0	0	1.36	0	1.49	-0.13
Q8NDX6	ZN740_HUMAN	0	0	0	1.36	0	1.49	-0.13
Q9Y4Z2	NGN3_HUMAN	0	0	0	1.36	0	1.49	-0.13
P29558	RBMS1_HUMAN	0	0	0	1.33	0	1.46	-0.13
Q01860	PO5F1_HUMAN	0	0	0	1.33	0	1.46	-0.13
Q15562	TEAD2_HUMAN	0	0	0	1.33	0	1.46	-0.13
Q9UHL0	DDX25_HUMAN	0	0	0	1.33	0	1.46	-0.13
O75648	MTU1_HUMAN	0	0	0	1.32	0	1.45	-0.13
P57073	SOX8_HUMAN	0	0	0	1.32	0	1.45	-0.13
Q06416	P5F1B_HUMAN	0	0	0	1.32	0	1.45	-0.13
Q15434	RBMS2_HUMAN	0	0	0	1.32	0	1.45	-0.13
Q96NC0	ZMAT2_HUMAN	0	0	0	1.32	0	1.45	-0.13
Q9UKA8	RCAN3_HUMAN	0	0	0	1.32	0	1.45	-0.13
Q969S3	ZN622_HUMAN	0	0	0	1.3	0	1.43	-0.13
Q99547	MPH6_HUMAN	0	0	0	1.3	0	1.43	-0.13
Q02080	MEF2B_HUMAN	0	0	0	1.28	0	1.41	-0.13
P10415	BCL2_HUMAN	0	0	0	1.27	0	1.4	-0.13
Q9BWX5	GATA5_HUMAN	0	0	0	1.27	0	1.4	-0.13
P18146	EGR1_HUMAN	0	0	0	1.26	0	1.39	-0.13
Q9UQ80	PA2G4_HUMAN	0	0	0	1.26	0	1.39	-0.13
Q01094	E2F1_HUMAN	0	0	0	1	0	1.13	-0.13
Q9BS34	ZN670_HUMAN	0	0	0	1	0	1.13	-0.13
Q9H7Z7	PGES2_HUMAN	0	0	0	0.92	0	1.05	-0.13
Q5GAN4	RNS12_HUMAN	0	0	0	0.91	0	1.04	-0.13
Q9BYC8	RM32_HUMAN	0	0	0	0.91	0	1.04	-0.13
O15524	SOCS1_HUMAN	0	0	0	0.88	0	1.01	-0.13
P30044	PRDX5_HUMAN	0	0	0	0.87	0	1	-0.13
Q5SY13	COAS1_HUMAN	0	0	0	0.86	0	0.99	-0.13
Q6UXD1	HRCT1_HUMAN	0	0	0	0.86	0	0.99	-0.13
Q8IVN3	MSTN1_HUMAN	0	0	0	0.86	0	0.99	-0.13
Q96BR1	SGK3_HUMAN	0	0	0	0.86	0	0.99	-0.13
P50238	CRIP1_HUMAN	0	0	0	0.83	0	0.96	-0.13
P45984	MK09_HUMAN	0	0	0	0.82	0	0.95	-0.13
Q8N7B6	PACRL_HUMAN	0	0	0	0.8	0	0.93	-0.13
Q9Y6H1	CHCH2_HUMAN	0	0	0	0.79	0	0.92	-0.13
Q6ZRX8	YL004_HUMAN	0	0	0	0.78	0	0.91	-0.13
Q8N8D0	YD020_HUMAN	0	0	0	0.78	0	0.91	-0.13
O75698	HUG1_HUMAN	0	0	0	0.76	0	0.89	-0.13
P11474	ERR1_HUMAN	0	0	0	0.7	0	0.83	-0.13
A8MU10	YQ047_HUMAN	0	0	0	0.87	0	1	-0.13
P23025	XPA_HUMAN	0	0	0	1.49	0	1.62	-0.13
Q9H2G9	GO45_HUMAN	0	0	0	1.49	0	1.62	-0.13
Q9BW11	MAD3_HUMAN	0	0	0	1.48	0	1.61	-0.13
Q9H1B4	NXF5_HUMAN	0	0	0	1.48	0	1.61	-0.13
Q5RKV6	EXOS6_HUMAN	0	0	0	1.47	0	1.6	-0.13
Q8NBB4	ZSCA1_HUMAN	0	0	0	1.45	0	1.58	-0.13
Q5T8I9	HENMT_HUMAN	0	0	0	1.44	0	1.57	-0.13
Q9Y2D1	ATF5_HUMAN	0	0	0	1.43	0	1.56	-0.13
P0CB48	UBFL6_HUMAN	0	0	0	1.41	0	1.54	-0.13
Q05639	EF1A2_HUMAN	0	0	0	1.41	0	1.54	-0.13
Q8NHV9	RHXF1_HUMAN	0	0	0	1.41	0	1.54	-0.13
P48742	LHX1_HUMAN	0	0	0	1.4	0	1.53	-0.13
P60321	NANO2_HUMAN	0	0	0	1.39	0	1.52	-0.13
P62841	RS15_HUMAN	0	0	0	1.39	0	1.52	-0.13
Q96CM3	RUSD4_HUMAN	0	0	0	1.39	0	1.52	-0.13
Q9H171	ZBP1_HUMAN	0	0	0	1.39	0	1.52	-0.13
Q05048	CSTF1_HUMAN	0	0	0	1.38	0	1.51	-0.13
Q12948	FOXC1_HUMAN	0	0	0	1.38	0	1.51	-0.13
Q5TGS1	HES3_HUMAN	0	0	0	1.38	0	1.51	-0.13
O60481	ZIC3_HUMAN	0	0	0	1.22	0	1.35	-0.13
Q15428	SF3A2_HUMAN	0	0	0	1.22	0	1.35	-0.13
Q3C1V8	BSH_HUMAN	0	0	0	1.21	0	1.34	-0.13
Q9BXS6	NUSAP_HUMAN	0	0	0	1.21	0	1.34	-0.13
Q92886	NGN1_HUMAN	0	0	0	1.17	0	1.3	-0.13
Q0D2J5	ZN763_HUMAN	0	0	0	0.94	0	1.07	-0.13
A8MTJ6	FOXI3_HUMAN	0	0	0	1.2	0	1.33	-0.13
Q9Y5S9	RBM8A_HUMAN	0	0	0	1.52	0	1.66	-0.14
O60870	KIN17_HUMAN	0	0	0	1.51	0	1.65	-0.14
P49458	SRP09_HUMAN	0	0	0	1.51	0	1.65	-0.14
P12980	LYL1_HUMAN	0	0	0	1.49	0	1.63	-0.14
Q06889	EGR3_HUMAN	0	0	0	1.36	0	1.5	-0.14
Q7Z2W9	RM21_HUMAN	0	0	0	1.36	0	1.5	-0.14
P63162	RSMN_HUMAN	0	0	0	1.32	0	1.46	-0.14
Q9GZV4	IF5A2_HUMAN	0	0	0	1.32	0	1.46	-0.14
P26583	HMGB2_HUMAN	0	0	0	1.3	0	1.44	-0.14
Q96E14	RMI2_HUMAN	0	0	0	1.3	0	1.44	-0.14
Q9BSG1	ZNF2_HUMAN	0	0	0	1.3	0	1.44	-0.14
P04554	PRM2_HUMAN	0	0	0	1.29	0	1.43	-0.14
Q86VZ6	JAZF1_HUMAN	0	0	0	1.29	0	1.43	-0.14
Q9NR90	DAZ3_HUMAN	0	0	0	1.28	0	1.42	-0.14
Q9H6I2	SOX17_HUMAN	0	0	0	1.27	0	1.41	-0.14
P09543	CN37_HUMAN	0	0	0	1.26	0	1.4	-0.14
Q8WUU5	GATD1_HUMAN	0	0	0	1.26	0	1.4	-0.14
Q8WU90	ZC3HF_HUMAN	0	0	0	1.25	0	1.39	-0.14
Q9HD15	SRA1_HUMAN	0	0	0	1.25	0	1.39	-0.14
O43829	ZF161_HUMAN	0	0	0	1.24	0	1.38	-0.14
P01137	TGFB1_HUMAN	0	0	0	1.03	0	1.17	-0.14
Q9Y5K1	SPO11_HUMAN	0	0	0	1.01	0	1.15	-0.14
Q6PGN9	PSRC1_HUMAN	0	0	0	1	0	1.14	-0.14
Q6U949	IG2AS_HUMAN	0	0	0	0.81	0	0.95	-0.14
Q7Z6I8	CE024_HUMAN	0	0	0	0.81	0	0.95	-0.14
E7ETH6	Z587B_HUMAN	0	0	0	0.8	0	0.94	-0.14
Q8WVD5	RN141_HUMAN	0	0	0	0.8	0	0.94	-0.14
Q9Y2S6	TMA7_HUMAN	0	0	0	0.8	0	0.94	-0.14
Q9HA82	CERS4_HUMAN	0	0	0	0.93	0	1.07	-0.14
Q6ZNR8	PRR17_HUMAN	0	0	0	0.92	0	1.06	-0.14
Q6ZVN6	YO003_HUMAN	0	0	0	0.92	0	1.06	-0.14
Q8TAT8	YK045_HUMAN	0	0	0	0.92	0	1.06	-0.14
P10163	PRB4_HUMAN	0	0	0	0.9	0	1.04	-0.14
Q9BQB4	SOST_HUMAN	0	0	0	0.9	0	1.04	-0.14
P34096	RNAS4_HUMAN	0	0	0	0.89	0	1.03	-0.14
Q8IVP9	ZN547_HUMAN	0	0	0	0.87	0	1.01	-0.14
Q8N4C0	CI062_HUMAN	0	0	0	0.87	0	1.01	-0.14
Q9NXT0	ZN586_HUMAN	0	0	0	0.87	0	1.01	-0.14
Q8N782	ZN525_HUMAN	0	0	0	0.86	0	1	-0.14
P0CB33	ZN735_HUMAN	0	0	0	0.84	0	0.98	-0.14
Q8N0V1	ZNAS1_HUMAN	0	0	0	0.84	0	0.98	-0.14
Q8N7E2	ZN645_HUMAN	0	0	0	0.84	0	0.98	-0.14
Q8TCD1	CR032_HUMAN	0	0	0	0.84	0	0.98	-0.14
P02814	SMR3B_HUMAN	0	0	0	0.83	0	0.97	-0.14
P0C854	CECR9_HUMAN	0	0	0	0.83	0	0.97	-0.14
P23490	LORI_HUMAN	0	0	0	0.83	0	0.97	-0.14
Q9BXM8	AGSK1_HUMAN	0	0	0	0.83	0	0.97	-0.14
Q8IYX0	ZN679_HUMAN	0	0	0	0.82	0	0.96	-0.14
Q8TCI5	PIFO_HUMAN	0	0	0	0.82	0	0.96	-0.14
Q96PI1	SPRR4_HUMAN	0	0	0	0.82	0	0.96	-0.14
Q9NR11	ZN302_HUMAN	0	0	0	0.79	0	0.93	-0.14
P45983	MK08_HUMAN	0	0	0	0.78	0	0.92	-0.14
P41134	ID1_HUMAN	0	0	0	0.77	0	0.91	-0.14
Q8N910	CO056_HUMAN	0	0	0	0.77	0	0.91	-0.14
Q9NRJ2	GSAS1_HUMAN	0	0	0	0.77	0	0.91	-0.14
Q5T1J5	CHCH9_HUMAN	0	0	0	0.76	0	0.9	-0.14
A6NJ69	IGIP_HUMAN	0	0	0	0.31	0	0.45	-0.14
A8MT69	CENPX_HUMAN	0	0	0	0.86	0	1	-0.14
Q9BXK1	KLF16_HUMAN	0	0	0	1.48	0	1.62	-0.14
Q9ULW3	ABT1_HUMAN	0	0	0	1.48	0	1.62	-0.14
Q9H814	PHAX_HUMAN	0	0	0	1.47	0	1.61	-0.14
P50539	MXI1_HUMAN	0	0	0	1.44	0	1.58	-0.14
Q12857	NFIA_HUMAN	0	0	0	1.44	0	1.58	-0.14
Q86TJ5	ZN554_HUMAN	0	0	0	1.44	0	1.58	-0.14
Q9Y4X4	KLF12_HUMAN	0	0	0	1.43	0	1.57	-0.14
O00570	SOX1_HUMAN	0	0	0	1.42	0	1.56	-0.14
Q9H5H4	ZN768_HUMAN	0	0	0	1.42	0	1.56	-0.14
Q15633	TRBP2_HUMAN	0	0	0	1.41	0	1.55	-0.14
Q86SE8	NPM2_HUMAN	0	0	0	1.41	0	1.55	-0.14
Q9H2A3	NGN2_HUMAN	0	0	0	1.41	0	1.55	-0.14
P57052	RBM11_HUMAN	0	0	0	1.4	0	1.54	-0.14
Q9BQ15	SOSB1_HUMAN	0	0	0	1.39	0	1.53	-0.14
O75526	RMXL2_HUMAN	0	0	0	1.38	0	1.52	-0.14
Q02539	H11_HUMAN	0	0	0	1.38	0	1.52	-0.14
Q06330	SUH_HUMAN	0	0	0	1.38	0	1.52	-0.14
P78412	IRX6_HUMAN	0	0	0	1.23	0	1.37	-0.14
Q9P013	CWC15_HUMAN	0	0	0	1.15	0	1.29	-0.14
O95561	CA105_HUMAN	0	0	0	0.96	0	1.1	-0.14
O60663	LMX1B_HUMAN	0	0	0	1.5	0	1.65	-0.15
O75367	H2AY_HUMAN	0	0	0	1.49	0	1.64	-0.15
Q9UGY1	NOL12_HUMAN	0	0	0	1.48	0	1.63	-0.15
O75541	ZN821_HUMAN	0	0	0	1.36	0	1.51	-0.15
P04637	P53_HUMAN	0	0	0	1.36	0	1.51	-0.15
P50914	RL14_HUMAN	0	0	0	1.35	0	1.5	-0.15
Q8NC26	ZN114_HUMAN	0	0	0	1.35	0	1.5	-0.15
Q9NRX1	PNO1_HUMAN	0	0	0	1.35	0	1.5	-0.15
Q9UDW3	ZMAT5_HUMAN	0	0	0	1.35	0	1.5	-0.15
O75391	SPAG7_HUMAN	0	0	0	1.34	0	1.49	-0.15
O75593	FOXH1_HUMAN	0	0	0	1.34	0	1.49	-0.15
Q8N9Q2	SR1IP_HUMAN	0	0	0	1.34	0	1.49	-0.15
P01138	NGF_HUMAN	0	0	0	1.33	0	1.48	-0.15
P53567	CEBPG_HUMAN	0	0	0	1.33	0	1.48	-0.15
P06730	IF4E_HUMAN	0	0	0	1.32	0	1.47	-0.15
P09429	HMGB1_HUMAN	0	0	0	1.32	0	1.47	-0.15
P62861	RS30_HUMAN	0	0	0	1.32	0	1.47	-0.15
Q86XF7	ZN575_HUMAN	0	0	0	1.32	0	1.47	-0.15
Q9BYU1	PBX4_HUMAN	0	0	0	1.32	0	1.47	-0.15
Q9NVV9	THAP1_HUMAN	0	0	0	1.32	0	1.47	-0.15
P15336	ATF2_HUMAN	0	0	0	1.31	0	1.46	-0.15
P20749	BCL3_HUMAN	0	0	0	1.31	0	1.46	-0.15
P80723	BASP1_HUMAN	0	0	0	1.31	0	1.46	-0.15
O00110	OVOL3_HUMAN	0	0	0	1.3	0	1.45	-0.15
Q00978	IRF9_HUMAN	0	0	0	1.3	0	1.45	-0.15
Q8N693	ESX1_HUMAN	0	0	0	1.3	0	1.45	-0.15
P83369	LSM11_HUMAN	0	0	0	1.29	0	1.44	-0.15
Q96PT4	DUX3_HUMAN	0	0	0	1.25	0	1.4	-0.15
Q96N77	ZN641_HUMAN	0	0	0	1.24	0	1.39	-0.15
O76080	ZFAN5_HUMAN	0	0	0	1.23	0	1.38	-0.15
O75123	ZN623_HUMAN	0	0	0	1.05	0	1.2	-0.15
P56282	DPOE2_HUMAN	0	0	0	1.04	0	1.19	-0.15
P10276	RARA_HUMAN	0	0	0	1.01	0	1.16	-0.15
Q9BSD3	RHNO1_HUMAN	0	0	0	0.81	0	0.96	-0.15
Q9Y6D0	SELK_HUMAN	0	0	0	0.81	0	0.96	-0.15
Q9Y6Z4	KIAS1_HUMAN	0	0	0	0.81	0	0.96	-0.15
P05112	IL4_HUMAN	0	0	0	0.8	0	0.95	-0.15
Q5T6M2	CF122_HUMAN	0	0	0	0.8	0	0.95	-0.15
Q9Y5N5	HEMK2_HUMAN	0	0	0	0.8	0	0.95	-0.15
A6NNU9	SSX11_HUMAN	0	0	0	1.37	0	1.52	-0.15
Q9BSD7	NTPCR_HUMAN	0	0	0	0.42	0	0.57	-0.15
E7ERA6	RN223_HUMAN	0	0	0	0.92	0	1.07	-0.15
Q9BZA0	TTY10_HUMAN	0	0	0	0.91	0	1.06	-0.15
P22392	NDKB_HUMAN	0	0	0	0.9	0	1.05	-0.15
P78543	BTG2_HUMAN	0	0	0	0.89	0	1.04	-0.15
Q86UQ8	NFE4_HUMAN	0	0	0	0.89	0	1.04	-0.15
Q9Y5N6	ORC6_HUMAN	0	0	0	0.89	0	1.04	-0.15
P0C7T7	FMAS1_HUMAN	0	0	0	0.88	0	1.03	-0.15
Q5TG53	SEAS1_HUMAN	0	0	0	0.88	0	1.03	-0.15
Q6IA17	SIGIR_HUMAN	0	0	0	0.88	0	1.03	-0.15
P52943	CRIP2_HUMAN	0	0	0	0.87	0	1.02	-0.15
C9JUS1	CB090_HUMAN	0	0	0	0.86	0	1.01	-0.15
Q17RF5	CD026_HUMAN	0	0	0	0.86	0	1.01	-0.15
Q96HA4	CA159_HUMAN	0	0	0	0.86	0	1.01	-0.15
P24311	COX7B_HUMAN	0	0	0	0.85	0	1	-0.15
P0CG37	CFC1_HUMAN	0	0	0	0.84	0	0.99	-0.15
Q7RTU1	TCF23_HUMAN	0	0	0	0.84	0	0.99	-0.15
Q9NZ38	IDAS1_HUMAN	0	0	0	0.83	0	0.98	-0.15
Q7Z4H4	ADM2_HUMAN	0	0	0	0.82	0	0.97	-0.15
Q8N587	ZN561_HUMAN	0	0	0	0.82	0	0.97	-0.15
Q96LM5	CD045_HUMAN	0	0	0	0.82	0	0.97	-0.15
Q8TAI1	CR056_HUMAN	0	0	0	0.78	0	0.93	-0.15
Q8N8L2	ZN491_HUMAN	0	0	0	0.75	0	0.9	-0.15
Q96HZ7	CU119_HUMAN	0	0	0	0.74	0	0.89	-0.15
Q9NP50	FA60A_HUMAN	0	0	0	0.74	0	0.89	-0.15
Q6PK81	ZN773_HUMAN	0	0	0	0.73	0	0.88	-0.15
Q9NZ81	PRR13_HUMAN	0	0	0	0.7	0	0.85	-0.15
Q9H3N8	HRH4_HUMAN	0	0	0	0.4	0	0.55	-0.15
Q8TF08	CX7B2_HUMAN	0	0	0	0.39	0	0.54	-0.15
Q5RL73	RBM48_HUMAN	0	0	0	1.47	0	1.62	-0.15
Q96H35	RBM18_HUMAN	0	0	0	1.46	0	1.61	-0.15
Q9Y580	RBM7_HUMAN	0	0	0	1.45	0	1.6	-0.15
Q6PEW1	ZCH12_HUMAN	0	0	0	1.44	0	1.59	-0.15
Q9ULX9	MAFF_HUMAN	0	0	0	1.44	0	1.59	-0.15
Q96IZ5	RBM41_HUMAN	0	0	0	1.43	0	1.58	-0.15
P54845	NRL_HUMAN	0	0	0	1.42	0	1.57	-0.15
P55318	FOXA3_HUMAN	0	0	0	1.41	0	1.56	-0.15
Q9BRP0	OVOL2_HUMAN	0	0	0	1.41	0	1.56	-0.15
Q9HAH1	ZN556_HUMAN	0	0	0	1.41	0	1.56	-0.15
Q9HAJ7	SP30L_HUMAN	0	0	0	1.38	0	1.53	-0.15
P60008	HILS1_HUMAN	0	0	0	1.21	0	1.36	-0.15
Q86U70	LDB1_HUMAN	0	0	0	1.13	0	1.28	-0.15
Q96L16	ALM1L_HUMAN	0	0	0	0.95	0	1.1	-0.15
Q13888	TF2H2_HUMAN	0	0	0	0.94	0	1.09	-0.15
Q2M2D7	TBC28_HUMAN	0	0	0	0.94	0	1.09	-0.15
Q9Y3C1	NOP16_HUMAN	0	0	0	0.94	0	1.09	-0.15
A6NMX2	I4E1B_HUMAN	0	0	0	1.46	0	1.61	-0.15
O75461	E2F6_HUMAN	0	0	0	1.49	0	1.65	-0.16
P35659	DEK_HUMAN	0	0	0	1.49	0	1.65	-0.16
Q8N5L8	RP25L_HUMAN	0	0	0	1.37	0	1.53	-0.16
Q9UDV6	ZN212_HUMAN	0	0	0	1.36	0	1.52	-0.16
Q15695	U2AFL_HUMAN	0	0	0	1.35	0	1.51	-0.16
P31274	HXC9_HUMAN	0	0	0	1.34	0	1.5	-0.16
Q02543	RL18A_HUMAN	0	0	0	1.34	0	1.5	-0.16
P09067	HXB5_HUMAN	0	0	0	1.33	0	1.49	-0.16
Q9GZN2	TGIF2_HUMAN	0	0	0	1.33	0	1.49	-0.16
Q99684	GFI1_HUMAN	0	0	0	1.31	0	1.47	-0.16
Q9H6B1	Z385D_HUMAN	0	0	0	1.31	0	1.47	-0.16
Q9H0U6	RM18_HUMAN	0	0	0	1.3	0	1.46	-0.16
Q9UMQ3	BARX2_HUMAN	0	0	0	1.27	0	1.43	-0.16
Q8IU60	DCP2_HUMAN	0	0	0	1.26	0	1.42	-0.16
Q3SY89	EA3L1_HUMAN	0	0	0	1.25	0	1.41	-0.16
Q2M1V0	ISX_HUMAN	0	0	0	1.24	0	1.4	-0.16
Q9Y534	CSDC2_HUMAN	0	0	0	1.24	0	1.4	-0.16
P43694	GATA4_HUMAN	0	0	0	1.22	0	1.38	-0.16
Q99075	HBEGF_HUMAN	0	0	0	0.98	0	1.14	-0.16
Q9NU23	LYRM2_HUMAN	0	0	0	0.98	0	1.14	-0.16
Q6PRD7	CEMP1_HUMAN	0	0	0	0.81	0	0.97	-0.16
Q9NQ55	SSF1_HUMAN	0	0	0	0.81	0	0.97	-0.16
P59091	CU093_HUMAN	0	0	0	0.8	0	0.96	-0.16
Q96LP4	YS017_HUMAN	0	0	0	0.8	0	0.96	-0.16
Q5JVG8	ZN506_HUMAN	0	0	0	0.79	0	0.95	-0.16
Q71RG6	YH006_HUMAN	0	0	0	0.79	0	0.95	-0.16
Q9BTP7	FAP24_HUMAN	0	0	0	0.78	0	0.94	-0.16
Q9NX53	MUT7B_HUMAN	0	0	0	0.78	0	0.94	-0.16
A6NEJ1	SSX10_HUMAN	0	0	0	1.34	0	1.5	-0.16
A6NFQ7	DPRX_HUMAN	0	0	0	1.35	0	1.51	-0.16
P26678	PPLA_HUMAN	0	0	0	0.32	0	0.48	-0.16
Q5EE01	CENPW_HUMAN	0	0	0	0.93	0	1.09	-0.16
P04085	PDGFA_HUMAN	0	0	0	0.92	0	1.08	-0.16
P05231	IL6_HUMAN	0	0	0	0.92	0	1.08	-0.16
Q8TBZ5	ZN502_HUMAN	0	0	0	0.92	0	1.08	-0.16
P15531	NDKA_HUMAN	0	0	0	0.9	0	1.06	-0.16
P09544	WNT2_HUMAN	0	0	0	0.89	0	1.05	-0.16
Q8N7H1	CL061_HUMAN	0	0	0	0.88	0	1.04	-0.16
P52434	RPAB3_HUMAN	0	0	0	0.87	0	1.03	-0.16
P61328	FGF12_HUMAN	0	0	0	0.87	0	1.03	-0.16
Q6ZSK4	CK039_HUMAN	0	0	0	0.86	0	1.02	-0.16
Q8NBF4	YG006_HUMAN	0	0	0	0.86	0	1.02	-0.16
Q8NEE0	KLAS1_HUMAN	0	0	0	0.86	0	1.02	-0.16
Q9UNX3	RL26L_HUMAN	0	0	0	0.86	0	1.02	-0.16
P43115	PE2R3_HUMAN	0	0	0	0.85	0	1.01	-0.16
Q58A44	PCOTH_HUMAN	0	0	0	0.85	0	1.01	-0.16
Q6UXU0	YS002_HUMAN	0	0	0	0.85	0	1.01	-0.16
P60484	PTEN_HUMAN	0	0	0	0.84	0	1	-0.16
P62633	CNBP_HUMAN	0	0	0	0.84	0	1	-0.16
Q9H106	SIRPD_HUMAN	0	0	0	0.84	0	1	-0.16
O95182	NDUA7_HUMAN	0	0	0	0.83	0	0.99	-0.16
Q8NAT9	NC324_HUMAN	0	0	0	0.83	0	0.99	-0.16
Q8TAY7	F110D_HUMAN	0	0	0	0.83	0	0.99	-0.16
Q9BQM9	CT144_HUMAN	0	0	0	0.82	0	0.98	-0.16
Q9H707	ZN552_HUMAN	0	0	0	0.82	0	0.98	-0.16
Q6ZSN1	YI023_HUMAN	0	0	0	0.77	0	0.93	-0.16
Q96N53	CK037_HUMAN	0	0	0	0.77	0	0.93	-0.16
Q15053	K0040_HUMAN	0	0	0	0.76	0	0.92	-0.16
Q8NDZ9	YJ017_HUMAN	0	0	0	0.76	0	0.92	-0.16
Q9H9H5	MA6D1_HUMAN	0	0	0	0.73	0	0.89	-0.16
P50395	GDIB_HUMAN	0	0	0	0.29	0	0.45	-0.16
A6NF83	NUR1L_HUMAN	0	0	0	0.9	0	1.06	-0.16
A8K8V0	ZN785_HUMAN	0	0	0	0.82	0	0.98	-0.16
B2RXF0	T229A_HUMAN	0	0	0	0.77	0	0.93	-0.16
P18847	ATF3_HUMAN	0	0	0	1.46	0	1.62	-0.16
P62306	RUXF_HUMAN	0	0	0	1.46	0	1.62	-0.16
Q14938	NFIX_HUMAN	0	0	0	1.45	0	1.61	-0.16
Q9HBH7	BEX1_HUMAN	0	0	0	1.44	0	1.6	-0.16
Q6DN03	H2B2C_HUMAN	0	0	0	1.42	0	1.58	-0.16
Q9UBR4	LHX3_HUMAN	0	0	0	1.42	0	1.58	-0.16
O43812	DUX1_HUMAN	0	0	0	1.38	0	1.54	-0.16
Q9BTL3	RAM_HUMAN	0	0	0	1.38	0	1.54	-0.16
Q8NAM6	ZSCA4_HUMAN	0	0	0	1.2	0	1.36	-0.16
Q9BX46	RBM24_HUMAN	0	0	0	1.2	0	1.36	-0.16
P20265	PO3F2_HUMAN	0	0	0	1.14	0	1.3	-0.16
P62263	RS14_HUMAN	0	0	0	0.96	0	1.12	-0.16
Q9BRT7	CA097_HUMAN	0	0	0	0.96	0	1.12	-0.16
Q9P0M6	H2AW_HUMAN	0	0	0	1.48	0	1.65	-0.17
O95343	SIX3_HUMAN	0	0	0	1.47	0	1.64	-0.17
Q96H86	ZN764_HUMAN	0	0	0	1.37	0	1.54	-0.17
P16402	H13_HUMAN	0	0	0	1.36	0	1.53	-0.17
Q9BWG4	SSBP4_HUMAN	0	0	0	1.36	0	1.53	-0.17
P62308	RUXG_HUMAN	0	0	0	1.35	0	1.52	-0.17
Q8N8Y5	ZFP41_HUMAN	0	0	0	1.34	0	1.51	-0.17
Q8N9N2	ASCC1_HUMAN	0	0	0	1.34	0	1.51	-0.17
P16401	H15_HUMAN	0	0	0	1.33	0	1.5	-0.17
O60869	EDF1_HUMAN	0	0	0	1.32	0	1.49	-0.17
P32314	FOXN2_HUMAN	0	0	0	1.31	0	1.48	-0.17
Q9NSD4	ZN275_HUMAN	0	0	0	1.31	0	1.48	-0.17
O14519	CDKA1_HUMAN	0	0	0	1.3	0	1.47	-0.17
O75505	DUX2_HUMAN	0	0	0	1.3	0	1.47	-0.17
Q99966	CITE1_HUMAN	0	0	0	1.3	0	1.47	-0.17
Q12946	FOXF1_HUMAN	0	0	0	1.29	0	1.46	-0.17
Q9BXG8	SPZ1_HUMAN	0	0	0	1.29	0	1.46	-0.17
Q9Y2Y4	ZBT32_HUMAN	0	0	0	1.29	0	1.46	-0.17
P19544	WT1_HUMAN	0	0	0	1.26	0	1.43	-0.17
Q00444	HXC5_HUMAN	0	0	0	1.26	0	1.43	-0.17
Q9NZR4	VSX1_HUMAN	0	0	0	1.26	0	1.43	-0.17
Q8NG57	ELOA3_HUMAN	0	0	0	1.25	0	1.42	-0.17
Q9Y235	ABEC2_HUMAN	0	0	0	1.24	0	1.41	-0.17
Q9Y657	SPIN1_HUMAN	0	0	0	1.24	0	1.41	-0.17
Q6VUC0	AP2E_HUMAN	0	0	0	1.21	0	1.38	-0.17
Q9UNW9	NOVA2_HUMAN	0	0	0	1.21	0	1.38	-0.17
O95361	TRI16_HUMAN	0	0	0	1.08	0	1.25	-0.17
P61956	SUMO2_HUMAN	0	0	0	1.01	0	1.18	-0.17
O00422	SAP18_HUMAN	0	0	0	0.97	0	1.14	-0.17
Q5VZQ5	TEX36_HUMAN	0	0	0	0.81	0	0.98	-0.17
Q8N2G6	ZCH24_HUMAN	0	0	0	0.81	0	0.98	-0.17
Q8WTZ3	YS049_HUMAN	0	0	0	0.81	0	0.98	-0.17
P59052	CU088_HUMAN	0	0	0	0.8	0	0.97	-0.17
Q6NZ67	MZT2B_HUMAN	0	0	0	0.8	0	0.97	-0.17
Q6X4U4	SOSD1_HUMAN	0	0	0	0.8	0	0.97	-0.17
Q03181	PPARD_HUMAN	0	0	0	0.79	0	0.96	-0.17
P0CZ25	D10OS_HUMAN	0	0	0	0.78	0	0.95	-0.17
P49901	MCSP_HUMAN	0	0	0	0.78	0	0.95	-0.17
Q5W150	YT011_HUMAN	0	0	0	0.78	0	0.95	-0.17
Q9H6F5	CCD86_HUMAN	0	0	0	0.78	0	0.95	-0.17
Q9UH64	NSGX_HUMAN	0	0	0	0.78	0	0.95	-0.17
Q02535	ID3_HUMAN	0	0	0	0.77	0	0.94	-0.17
Q13156	RFA4_HUMAN	0	0	0	0.77	0	0.94	-0.17
Q14541	HNF4G_HUMAN	0	0	0	0.77	0	0.94	-0.17
Q8N290	CC053_HUMAN	0	0	0	0.77	0	0.94	-0.17
O15379	HDAC3_HUMAN	0	0	0	0.68	0	0.85	-0.17
P84022	SMAD3_HUMAN	0	0	0	0.68	0	0.85	-0.17
A4GXA9	EME2_HUMAN	0	0	0	0.77	0	0.94	-0.17
A6NLF2	EA3L2_HUMAN	0	0	0	1.24	0	1.41	-0.17
P10588	NR2F6_HUMAN	0	0	0	0.92	0	1.09	-0.17
Q49AM1	MTER3_HUMAN	0	0	0	0.91	0	1.08	-0.17
Q9BQ48	RM34_HUMAN	0	0	0	0.91	0	1.08	-0.17
P51504	ZNF80_HUMAN	0	0	0	0.9	0	1.07	-0.17
Q8TF63	DCNP1_HUMAN	0	0	0	0.9	0	1.07	-0.17
Q6ICC9	LDOCL_HUMAN	0	0	0	0.89	0	1.06	-0.17
P0CG43	F157C_HUMAN	0	0	0	0.88	0	1.05	-0.17
Q04118	PRB3_HUMAN	0	0	0	0.88	0	1.05	-0.17
Q68DY9	ZN772_HUMAN	0	0	0	0.88	0	1.05	-0.17
Q96IT6	ARAS1_HUMAN	0	0	0	0.88	0	1.05	-0.17
Q9BXY4	RSPO3_HUMAN	0	0	0	0.88	0	1.05	-0.17
E5RJ46	CH087_HUMAN	0	0	0	0.87	0	1.04	-0.17
[truncated: 1,347 more rows]
